# Supplementary material for: ﻿Morphological and phylogenetic analyses reveal two new species of Sporocadaceae from Hainan, China
Source: MycoKeys. 2022 Apr 14;88:171–92. doi: 10.3897/mycokeys.88.82229 (PMC9023435; doi:10.3897/mycokeys.88.82229)
Supplement: XML Treatment for Monochaetia schimae [file mycokeys.88.82229-treatment1.xml]

<!DOCTYPE tp:taxon-treatment
  PUBLIC "-//TaxonX//DTD Taxonomic Treatment Publishing DTD v0 20100105//EN" "tax-treatment-NSO.dtd">
<tp:taxon-treatment xmlns:tp="http://www.plazi.org/taxpub"><tp:treatment-meta><kwd-group><label>Taxon classification</label><kwd>
                <named-content content-type="kingdom">Fungi</named-content>
              </kwd><kwd>
                <named-content content-type="order">Xylariales</named-content>
              </kwd><kwd>
                <named-content content-type="family">Sporocadaceae</named-content>
              </kwd></kwd-group><mixed-citation publication-type="journal"><person-group><name><surname>Zhang</surname><given-names>Zhaoxue</given-names></name><name><surname>Liu</surname><given-names>Rongyu</given-names></name><name><surname>Liu</surname><given-names>Shubin</given-names></name><name><surname>Mu</surname><given-names>Taichang</given-names></name><name><surname>Zhang</surname><given-names>Xiuguo</given-names></name><name><surname>Xia</surname><given-names>Jiwen</given-names></name></person-group><article-title>﻿Morphological and phylogenetic analyses reveal two new species of <tp:taxon-name><tp:taxon-name-part taxon-name-part-type="family">Sporocadaceae</tp:taxon-name-part></tp:taxon-name> from Hainan, China</article-title><source>MycoKeys</source><day>14</day><month>04</month><year>2022</year><volume>88</volume><fpage>171</fpage><lpage>192</lpage><pub-id pub-id-type="doi">10.3897/mycokeys.88.82229</pub-id></mixed-citation></tp:treatment-meta><tp:nomenclature><label>﻿</label><tp:taxon-name>
              <object-id xmlns:xlink="http://www.w3.org/1999/xlink" content-type="arpha" xlink:type="simple">5ACD3395-C104-58D5-8EC2-53136E31A7FE</object-id>
              <tp:taxon-name-part taxon-name-part-type="genus" reg="Monochaetia">Monochaetia</tp:taxon-name-part>
              <tp:taxon-name-part taxon-name-part-type="species" reg="schimae">schimae</tp:taxon-name-part>
              <object-id xmlns:xlink="http://www.w3.org/1999/xlink" content-type="mycobank" xlink:type="simple">MycoBank No: 841381</object-id>
            </tp:taxon-name><tp:taxon-authority>Z. X. Zhang, J. W. Xia &amp; X. G. Zhang</tp:taxon-authority><tp:taxon-status xmlns:xlink="http://www.w3.org/1999/xlink" xlink:type="simple">sp. nov.</tp:taxon-status><xref ref-type="fig" rid="F2">Fig. 2</xref></tp:nomenclature><tp:treatment-sec sec-type="material" id="SECID0EPPCI"><title>Type.</title><p>China, Hainan Province: East Harbour National Nature Reserve, on diseased leaves of <italic><tp:taxon-name><tp:taxon-name-part taxon-name-part-type="genus" reg="Schima">Schima</tp:taxon-name-part><tp:taxon-name-part taxon-name-part-type="species" reg="superba">superba</tp:taxon-name-part></tp:taxon-name></italic>, 23 May 2021, Z.X. Zhang (holotype HSAUP212201; ex-type living culture SAUCC212201).</p><fig id="F2" position="float" orientation="portrait"><object-id xmlns:xlink="http://www.w3.org/1999/xlink" content-type="doi" xlink:type="simple">10.3897/mycokeys.88.82229.figure2</object-id><object-id xmlns:xlink="http://www.w3.org/1999/xlink" content-type="arpha" xlink:type="simple">79BCF8D7-9B07-52C9-AB7E-2712609879A6</object-id><label>Figure 2.</label><caption><p><italic><tp:taxon-name><tp:taxon-name-part taxon-name-part-type="genus" reg="Monochaetia">Monochaetia</tp:taxon-name-part><tp:taxon-name-part taxon-name-part-type="species" reg="schimae">schimae</tp:taxon-name-part></tp:taxon-name></italic> (SAUCC212201, ex-type) <bold>a</bold> diseased leaf of <italic><tp:taxon-name><tp:taxon-name-part taxon-name-part-type="genus" reg="Schima">Schima</tp:taxon-name-part><tp:taxon-name-part taxon-name-part-type="species" reg="superba">superba</tp:taxon-name-part></tp:taxon-name></italic><bold>b</bold> surface of colony after 15 days on <abbrev xmlns:xlink="http://www.w3.org/1999/xlink" xlink:title="potato dextrose agar" id="ABBRID0ECRCI" xlink:type="simple">PDA</abbrev><bold>c</bold> reverse of colony after 15 days on <abbrev xmlns:xlink="http://www.w3.org/1999/xlink" xlink:title="potato dextrose agar" id="ABBRID0EIRCI" xlink:type="simple">PDA</abbrev><bold>d</bold> conidiomata <bold>e, f</bold> conidiogenous cells with conidia <bold>g–j</bold> conidia. Scale bars: 10 μm (<bold>e–j</bold>).</p></caption><graphic xmlns:xlink="http://www.w3.org/1999/xlink" xlink:href="mycokeys-88-171-g002.jpg" position="float" orientation="portrait" xlink:type="simple" id="oo_672534.jpg"><uri content-type="original_file" xlink:type="simple">https://binary.pensoft.net/fig/672534</uri></graphic></fig></tp:treatment-sec><tp:treatment-sec sec-type="etymology" id="SECID0EZRCI"><title>Etymology.</title><p>Name refers to the genus of the host plant <italic><tp:taxon-name><tp:taxon-name-part taxon-name-part-type="genus" reg="Schima">Schima</tp:taxon-name-part><tp:taxon-name-part taxon-name-part-type="species" reg="superba">superba</tp:taxon-name-part></tp:taxon-name></italic>.</p></tp:treatment-sec><tp:treatment-sec sec-type="description" id="SECID0EKSCI"><title>Description.</title><p>Leaf spots irregular, pale brown in centre, brown to tan at margin. Sexual morph not observed. Asexual morph on <abbrev xmlns:xlink="http://www.w3.org/1999/xlink" xlink:title="potato dextrose agar" id="ABBRID0EQSCI" xlink:type="simple">PDA</abbrev>: Conidiomata solitary, scattered, black, raising above surface of culture medium, subglobose, exuding black conidial droplets from central ostioles after 10 days in light at 25 °C. Conidiophores cylindrical, hyaline, smooth-walled. Conidiogenous cells 9.0–16.5 × 1.2–2.2 μm, phialidic, ampulliform, discrete, hyaline, smooth, thin-walled. Conidia 18–24 × 4.5–6.0 μm, mean ± SD = 20.5 ± 1.1 × 5.5 ± 0.4 μm, fusiform, tapering at both ends, 4-septate; apical cell 2.0–4.0 μm long, conical, hyaline and smooth-walled; three median cells doliiform, 12.5–15.5 μm long, mean ± SD = 14.2 ± 0.7 μm, olivaceous, rough-walled, upper second cell 3.8–5.3 μm long, upper third cell 3.4–5.0 μm long, upper fourth cell 4.4–5.4 μm long; basal cell 2.2–4.5 μm long, conical, hyaline and smooth-walled; apical appendage 7.0–12.5 μm long (mean = 9.2 μm), single, unbranched, central, tubular, filiform; basal appendage 2.5–5.0 μm long, single, unbranched tubular, filiform.</p></tp:treatment-sec><tp:treatment-sec sec-type="description" id="SECID0EUSCI"><title>Culture characteristics.</title><p>Colonies on <abbrev xmlns:xlink="http://www.w3.org/1999/xlink" xlink:title="potato dextrose agar" id="ABBRID0E1SCI" xlink:type="simple">PDA</abbrev> 39.0–45.0 mm in diameter after 15 days at 25 °C in darkness, growth rate 2.5–3.0 mm/day, irregularly circular, raised, dense surface with lobate edge, zonate in different sectors, light brown at the margin, brown at the centre; reverse brown at the margin, dark brown at the centre.</p></tp:treatment-sec><tp:treatment-sec sec-type="Additional specimen examined" id="SECID0E5SCI"><title>Additional specimen examined.</title><p>China, Hainan Province: East Harbour National Nature Reserve, 23 May 2021, Z.X. Zhang. On diseased leaves of <italic><tp:taxon-name><tp:taxon-name-part taxon-name-part-type="genus" reg="Schima">Schima</tp:taxon-name-part><tp:taxon-name-part taxon-name-part-type="species" reg="superba">superba</tp:taxon-name-part></tp:taxon-name></italic>, paratype HSAUP212202, living culture SAUCC212202; on diseased leaves of <italic><tp:taxon-name><tp:taxon-name-part taxon-name-part-type="genus" reg="Schima">Schima</tp:taxon-name-part><tp:taxon-name-part taxon-name-part-type="species" reg="superba">superba</tp:taxon-name-part></tp:taxon-name></italic>, paratype HSAUP212203, living culture SAUCC212203.</p></tp:treatment-sec><tp:treatment-sec sec-type="notes" id="SECID0E1TCI"><title>Notes.</title><p><italic><tp:taxon-name><tp:taxon-name-part taxon-name-part-type="genus" reg="Monochaetia">Monochaetia</tp:taxon-name-part><tp:taxon-name-part taxon-name-part-type="species" reg="schimae">schimae</tp:taxon-name-part></tp:taxon-name></italic> is introduced based on the multi-locus phylogenetic analysis, with three isolates clustering separately in a well-supported clade (<abbrev xmlns:xlink="http://www.w3.org/1999/xlink" xlink:title="Bayesian inference" id="ABBRID0ELUCI" xlink:type="simple">BI</abbrev>/<abbrev xmlns:xlink="http://www.w3.org/1999/xlink" xlink:title="maximum likelihood" id="ABBRID0EPUCI" xlink:type="simple">ML</abbrev> = 0.99/96). <italic><tp:taxon-name><tp:taxon-name-part taxon-name-part-type="genus" reg="Monochaetia">Monochaetia</tp:taxon-name-part><tp:taxon-name-part taxon-name-part-type="species" reg="schimae">schimae</tp:taxon-name-part></tp:taxon-name></italic> is phylogenetically close to <italic><tp:taxon-name><tp:taxon-name-part taxon-name-part-type="genus" reg="Monochaetia">M.</tp:taxon-name-part><tp:taxon-name-part taxon-name-part-type="species" reg="castaneae">castaneae</tp:taxon-name-part></tp:taxon-name></italic> from leaves of <italic><tp:taxon-name><tp:taxon-name-part taxon-name-part-type="genus" reg="Castanea">Castanea</tp:taxon-name-part><tp:taxon-name-part taxon-name-part-type="species" reg="mollissima">mollissima</tp:taxon-name-part></tp:taxon-name></italic>, <italic><tp:taxon-name><tp:taxon-name-part taxon-name-part-type="genus" reg="Monochaetia">M.</tp:taxon-name-part><tp:taxon-name-part taxon-name-part-type="species" reg="ilicis">ilicis</tp:taxon-name-part></tp:taxon-name></italic> from leaves of <italic><tp:taxon-name><tp:taxon-name-part taxon-name-part-type="genus" reg="Ilex">Ilex</tp:taxon-name-part></tp:taxon-name></italic> sp., and <italic><tp:taxon-name><tp:taxon-name-part taxon-name-part-type="genus" reg="Monochaetia">M.</tp:taxon-name-part><tp:taxon-name-part taxon-name-part-type="species" reg="junipericola">junipericola</tp:taxon-name-part></tp:taxon-name></italic> from twigs of <italic><tp:taxon-name><tp:taxon-name-part taxon-name-part-type="genus" reg="Juniperus">Juniperus</tp:taxon-name-part><tp:taxon-name-part taxon-name-part-type="species" reg="communis">communis</tp:taxon-name-part></tp:taxon-name></italic>. However, <italic><tp:taxon-name><tp:taxon-name-part taxon-name-part-type="genus" reg="Monochaetia">Monochaetia</tp:taxon-name-part><tp:taxon-name-part taxon-name-part-type="species" reg="schimae">schimae</tp:taxon-name-part></tp:taxon-name></italic> differs from <italic><tp:taxon-name><tp:taxon-name-part taxon-name-part-type="genus" reg="Monochaetia">M.</tp:taxon-name-part><tp:taxon-name-part taxon-name-part-type="species" reg="castaneae">castaneae</tp:taxon-name-part></tp:taxon-name></italic> by 148 nucleotides (11/463 in <abbrev xmlns:xlink="http://www.w3.org/1999/xlink" xlink:title="internal transcribed spacer" id="ABBRID0ESXCI" xlink:type="simple">ITS</abbrev>, 89/743 in <italic>tub2</italic> and 48/403 in <italic>tef1</italic>), from <italic><tp:taxon-name><tp:taxon-name-part taxon-name-part-type="genus" reg="Monochaetia">M.</tp:taxon-name-part><tp:taxon-name-part taxon-name-part-type="species" reg="ilicis">ilicis</tp:taxon-name-part></tp:taxon-name></italic> by 94 nucleotides (18/526 in <abbrev xmlns:xlink="http://www.w3.org/1999/xlink" xlink:title="internal transcribed spacer" id="ABBRID0EFYCI" xlink:type="simple">ITS</abbrev>, 32/698 in <italic>tub2</italic> and 44/456 in <italic>tef1</italic>), and from <italic><tp:taxon-name><tp:taxon-name-part taxon-name-part-type="genus" reg="Monochaetia">M.</tp:taxon-name-part><tp:taxon-name-part taxon-name-part-type="species" reg="junipericola">junipericola</tp:taxon-name-part></tp:taxon-name></italic> by 91 nucleotides (10/524 in <abbrev xmlns:xlink="http://www.w3.org/1999/xlink" xlink:title="internal transcribed spacer" id="ABBRID0EYYCI" xlink:type="simple">ITS</abbrev>, 40/411 in <italic>tub2</italic> and 41/304 in <italic>tef1</italic>). Furthermore, they are distinguished by hosts and conidial sizes (18.0–24.0 × 4.5–6.0 μm in <italic><tp:taxon-name><tp:taxon-name-part taxon-name-part-type="genus" reg="Monochaetia">M.</tp:taxon-name-part><tp:taxon-name-part taxon-name-part-type="species" reg="schimae">schimae</tp:taxon-name-part></tp:taxon-name></italic> vs. 18.8–27.3 × 4.7–6.6 μm in <italic><tp:taxon-name><tp:taxon-name-part taxon-name-part-type="genus" reg="Monochaetia">M.</tp:taxon-name-part><tp:taxon-name-part taxon-name-part-type="species" reg="castaneae">castaneae</tp:taxon-name-part></tp:taxon-name></italic> vs. 20.0–27.0 × 5.0–8.0 μm in <italic><tp:taxon-name><tp:taxon-name-part taxon-name-part-type="genus" reg="Monochaetia">M.</tp:taxon-name-part><tp:taxon-name-part taxon-name-part-type="species" reg="ilicis">ilicis</tp:taxon-name-part></tp:taxon-name></italic> vs. 22.0–28.0 × 5.0–7.0 μm in <italic><tp:taxon-name><tp:taxon-name-part taxon-name-part-type="genus" reg="Monochaetia">M.</tp:taxon-name-part><tp:taxon-name-part taxon-name-part-type="species" reg="junipericola">junipericola</tp:taxon-name-part></tp:taxon-name></italic>). In morphology, <italic><tp:taxon-name><tp:taxon-name-part taxon-name-part-type="genus" reg="Monochaetia">Monochaetia</tp:taxon-name-part><tp:taxon-name-part taxon-name-part-type="species" reg="castaneae">castaneae</tp:taxon-name-part></tp:taxon-name></italic> differs from <italic><tp:taxon-name><tp:taxon-name-part taxon-name-part-type="genus" reg="Monochaetia">M.</tp:taxon-name-part><tp:taxon-name-part taxon-name-part-type="species" reg="schimae">schimae</tp:taxon-name-part></tp:taxon-name></italic> by the colour of colonies (cinnamon vs. brown), <italic><tp:taxon-name><tp:taxon-name-part taxon-name-part-type="genus" reg="Monochaetia">Monochaetia</tp:taxon-name-part><tp:taxon-name-part taxon-name-part-type="species" reg="ilicis">ilicis</tp:taxon-name-part></tp:taxon-name></italic> differs from <italic><tp:taxon-name><tp:taxon-name-part taxon-name-part-type="genus" reg="Monochaetia">M.</tp:taxon-name-part><tp:taxon-name-part taxon-name-part-type="species" reg="schimae">schimae</tp:taxon-name-part></tp:taxon-name></italic> by the colour of median cells (brown vs. olivaceous), and <italic><tp:taxon-name><tp:taxon-name-part taxon-name-part-type="genus" reg="Monochaetia">M.</tp:taxon-name-part><tp:taxon-name-part taxon-name-part-type="species" reg="junipericola">junipericola</tp:taxon-name-part></tp:taxon-name></italic> differs from <italic><tp:taxon-name><tp:taxon-name-part taxon-name-part-type="genus" reg="Monochaetia">M.</tp:taxon-name-part><tp:taxon-name-part taxon-name-part-type="species" reg="schimae">schimae</tp:taxon-name-part></tp:taxon-name></italic> by longer conidiogenous cells (10.0–30.0 μm vs. 9.0–16.5 μm) (<xref ref-type="bibr" rid="B12">de Silva et al. 2017</xref>; <xref ref-type="bibr" rid="B11">Crous et al. 2018</xref>; <xref ref-type="bibr" rid="B29">Jiang et al. 2021b</xref>).</p></tp:treatment-sec><ref-list><ref id="B12"><mixed-citation xmlns:xlink="http://www.w3.org/1999/xlink" xlink:type="simple"><person-group><name name-style="western"><surname>de Silva</surname><given-names>N</given-names></name><name name-style="western"><surname>Phookamsak</surname><given-names>R</given-names></name><name name-style="western"><surname>Maharachchikumbura</surname><given-names>SSN</given-names></name><name name-style="western"><surname>Thambugala</surname><given-names>KM</given-names></name><name name-style="western"><surname>Jayarama Bhat</surname><given-names>D</given-names></name><name name-style="western"><surname>Al-Sadi</surname><given-names>AM</given-names></name><name name-style="western"><surname>Lumyong</surname><given-names>S</given-names></name><name name-style="western"><surname>Hyde</surname><given-names>KD</given-names></name></person-group> (<year>2017</year>) <article-title><italic><tp:taxon-name><tp:taxon-name-part taxon-name-part-type="genus">Monochaetia</tp:taxon-name-part><tp:taxon-name-part taxon-name-part-type="species">ilexae</tp:taxon-name-part></tp:taxon-name></italic> sp. nov. (<tp:taxon-name><tp:taxon-name-part taxon-name-part-type="family">Pestalotiopsidaceae</tp:taxon-name-part></tp:taxon-name>) from Yunnan Province in China.</article-title><source>Phytotaxa</source><volume>291</volume>(<issue>2</issue>): <fpage>123</fpage>–<lpage>132</lpage>. <ext-link xlink:type="simple" ext-link-type="doi" xlink:href="10.11646/phytotaxa.291.2.3">https://doi.org/10.11646/phytotaxa.291.2.3</ext-link></mixed-citation></ref><ref id="B11"><mixed-citation xmlns:xlink="http://www.w3.org/1999/xlink" xlink:type="simple"><person-group><name name-style="western"><surname>Crous</surname><given-names>PW</given-names></name><name name-style="western"><surname>Schumacher</surname><given-names>RK</given-names></name><name name-style="western"><surname>Wingfield</surname><given-names>MJ</given-names></name><name name-style="western"><surname>Akulov</surname><given-names>A</given-names></name><name name-style="western"><surname>Denman</surname><given-names>S</given-names></name><name name-style="western"><surname>Roux</surname><given-names>J</given-names></name><name name-style="western"><surname>Braun</surname><given-names>U</given-names></name><name name-style="western"><surname>Burgess</surname><given-names>T</given-names></name><name name-style="western"><surname>Carnegie</surname><given-names>AJ</given-names></name><name name-style="western"><surname>Vaczy</surname><given-names>KZ</given-names></name><name name-style="western"><surname>Guatimosim</surname><given-names>E</given-names></name><name name-style="western"><surname>Schwartsburd</surname><given-names>PB</given-names></name><name name-style="western"><surname>Barreto</surname><given-names>RW</given-names></name><name name-style="western"><surname>Hernandez-Restrepo</surname><given-names>M</given-names></name><name name-style="western"><surname>Lombard</surname><given-names>L</given-names></name><name name-style="western"><surname>Groenewald</surname><given-names>JZ</given-names></name></person-group> (<year>2018</year>) <article-title>New and Interesting <tp:taxon-name><tp:taxon-name-part taxon-name-part-type="kingdom">Fungi</tp:taxon-name-part></tp:taxon-name>. 1.</article-title><source>Fungal Systematics and Evolution</source><volume>1</volume>(<issue>1</issue>): <fpage>169</fpage>–<lpage>215</lpage>. <ext-link xlink:type="simple" ext-link-type="doi" xlink:href="10.3114/fuse.2018.01.08">https://doi.org/10.3114/fuse.2018.01.08</ext-link></mixed-citation></ref><ref id="B29"><mixed-citation xmlns:xlink="http://www.w3.org/1999/xlink" xlink:type="simple"><person-group><name name-style="western"><surname>Jiang</surname><given-names>N</given-names></name><name name-style="western"><surname>Fan</surname><given-names>XL</given-names></name><name name-style="western"><surname>Tian</surname><given-names>CM</given-names></name></person-group> (<year>2021b</year>) Identification and Characterization of Leaf-Inhabiting <tp:taxon-name><tp:taxon-name-part taxon-name-part-type="kingdom">Fungi</tp:taxon-name-part></tp:taxon-name> from <italic><tp:taxon-name><tp:taxon-name-part taxon-name-part-type="genus">Castanea</tp:taxon-name-part></tp:taxon-name></italic> Plantations in China. Journal of <tp:taxon-name><tp:taxon-name-part taxon-name-part-type="kingdom">Fungi</tp:taxon-name-part></tp:taxon-name> (Basel, Switzerland) 7(1): e64. <ext-link xlink:type="simple" ext-link-type="doi" xlink:href="10.3390/jof7010064">https://doi.org/10.3390/jof7010064</ext-link></mixed-citation></ref></ref-list></tp:taxon-treatment>
