# Supplementary material for: ﻿Morphological and phylogenetic analyses reveal two new species of Sporocadaceae from Hainan, China
Source: MycoKeys. 2022 Apr 14;88:171–92. doi: 10.3897/mycokeys.88.82229 (PMC9023435; doi:10.3897/mycokeys.88.82229)
Supplement: XML Treatment for Neopestalotiopsis haikouensis [file mycokeys.88.82229-treatment2.xml]

<!DOCTYPE tp:taxon-treatment
  PUBLIC "-//TaxonX//DTD Taxonomic Treatment Publishing DTD v0 20100105//EN" "tax-treatment-NSO.dtd">
<tp:taxon-treatment xmlns:tp="http://www.plazi.org/taxpub"><tp:treatment-meta><kwd-group><label>Taxon classification</label><kwd>
                <named-content content-type="kingdom">Fungi</named-content>
              </kwd><kwd>
                <named-content content-type="order">Xylariales</named-content>
              </kwd><kwd>
                <named-content content-type="family">Sporocadaceae</named-content>
              </kwd></kwd-group><mixed-citation publication-type="journal"><person-group><name><surname>Zhang</surname><given-names>Zhaoxue</given-names></name><name><surname>Liu</surname><given-names>Rongyu</given-names></name><name><surname>Liu</surname><given-names>Shubin</given-names></name><name><surname>Mu</surname><given-names>Taichang</given-names></name><name><surname>Zhang</surname><given-names>Xiuguo</given-names></name><name><surname>Xia</surname><given-names>Jiwen</given-names></name></person-group><article-title>﻿Morphological and phylogenetic analyses reveal two new species of <tp:taxon-name><tp:taxon-name-part taxon-name-part-type="family">Sporocadaceae</tp:taxon-name-part></tp:taxon-name> from Hainan, China</article-title><source>MycoKeys</source><day>14</day><month>04</month><year>2022</year><volume>88</volume><fpage>171</fpage><lpage>192</lpage><pub-id pub-id-type="doi">10.3897/mycokeys.88.82229</pub-id></mixed-citation></tp:treatment-meta><tp:nomenclature><label>﻿</label><tp:taxon-name>
              <object-id xmlns:xlink="http://www.w3.org/1999/xlink" content-type="arpha" xlink:type="simple">258515C1-6141-59F9-8114-3C1274776E97</object-id>
              <tp:taxon-name-part taxon-name-part-type="genus" reg="Neopestalotiopsis">Neopestalotiopsis</tp:taxon-name-part>
              <tp:taxon-name-part taxon-name-part-type="species" reg="haikouensis">haikouensis</tp:taxon-name-part>
              <object-id xmlns:xlink="http://www.w3.org/1999/xlink" content-type="mycobank" xlink:type="simple">MycoBank No: 841382</object-id>
            </tp:taxon-name><tp:taxon-authority>Z. X. Zhang, J. W. Xia &amp; X. G. Zhang</tp:taxon-authority><tp:taxon-status xmlns:xlink="http://www.w3.org/1999/xlink" xlink:type="simple">sp. nov.</tp:taxon-status><xref ref-type="fig" rid="F3">Fig. 3</xref></tp:nomenclature><tp:treatment-sec sec-type="material" id="SECID0EI5CI"><title>Type.</title><p>China, Hainan Province, Haikou City: East Harbour National Nature Reserve, on diseased leaves of <italic><tp:taxon-name><tp:taxon-name-part taxon-name-part-type="genus" reg="Ilex">Ilex</tp:taxon-name-part><tp:taxon-name-part taxon-name-part-type="species" reg="chinensis">chinensis</tp:taxon-name-part></tp:taxon-name></italic>. 23 May 2021, Z.X. Zhang (holotype HSAUP212271; ex-type living culture SAUCC212271).</p><fig id="F3" position="float" orientation="portrait"><object-id xmlns:xlink="http://www.w3.org/1999/xlink" content-type="doi" xlink:type="simple">10.3897/mycokeys.88.82229.figure3</object-id><object-id xmlns:xlink="http://www.w3.org/1999/xlink" content-type="arpha" xlink:type="simple">0687DBD4-A300-56F7-AF41-DA348BB96DFA</object-id><label>Figure 3.</label><caption><p><italic><tp:taxon-name><tp:taxon-name-part taxon-name-part-type="genus" reg="Neopestalotiopsis">Neopestalotiopsis</tp:taxon-name-part><tp:taxon-name-part taxon-name-part-type="species" reg="haikouensis">haikouensis</tp:taxon-name-part></tp:taxon-name></italic> (SAUCC212271, ex-type) <bold>a</bold> diseased leaf of <italic><tp:taxon-name><tp:taxon-name-part taxon-name-part-type="genus" reg="Ilex">Ilex</tp:taxon-name-part><tp:taxon-name-part taxon-name-part-type="species" reg="chinensis">chinensis</tp:taxon-name-part></tp:taxon-name></italic><bold>b</bold> surface of colony after 7 days on <abbrev xmlns:xlink="http://www.w3.org/1999/xlink" xlink:title="potato dextrose agar" id="ABBRID0E26CI" xlink:type="simple">PDA</abbrev><bold>c</bold> reverse of colony after 7 days on <abbrev xmlns:xlink="http://www.w3.org/1999/xlink" xlink:title="potato dextrose agar" id="ABBRID0EBADI" xlink:type="simple">PDA</abbrev><bold>d</bold> conidiomata <bold>e–g</bold> conidiogenous cells with conidia <bold>h–j</bold> conidia. Scale bars: 10 μm (<bold>e–j</bold>).</p></caption><graphic xmlns:xlink="http://www.w3.org/1999/xlink" xlink:href="mycokeys-88-171-g003.jpg" position="float" orientation="portrait" xlink:type="simple" id="oo_672535.jpg"><uri content-type="original_file" xlink:type="simple">https://binary.pensoft.net/fig/672535</uri></graphic></fig></tp:treatment-sec><tp:treatment-sec sec-type="etymology" id="SECID0ESADI"><title>Etymology.</title><p>Named after the host location, Haikou City.</p></tp:treatment-sec><tp:treatment-sec sec-type="description" id="SECID0EXADI"><title>Description.</title><p>Leaf spots irregular, grey white in centre, brown to tan at margin. Sexual morph not observed. Asexual morph on <abbrev xmlns:xlink="http://www.w3.org/1999/xlink" xlink:title="potato dextrose agar" id="ABBRID0E4ADI" xlink:type="simple">PDA</abbrev>: Conidiomata globose to clavate, solitary or confluent, embedded or semi-immersed to erumpent, dark brown, exuding globose, dark brown to black conidial masses. Conidiophores indistinct, often reduced to conidiogenous cells. Conidiogenous cells discrete, subcylindrical to ampulliform, hyaline, 5.0–10.0 × 2.0–6.0 μm, apex 1.0–2.0 μm diam. Conidia fusoid, ellipsoid, straight to slightly curved, 4-septate, 16.0–22.0 × 4.5–7.0 μm, mean ± SD = 20.0 ± 1.8 × 5.5 ± 0.4 μm; basal cell conical with a truncate base, hyaline, rugose and thin-walled, 3.0–4.5 μm long; three median cells doliiform, 11.5–15.0 μm long, mean ± SD = 13.2 ± 1.0 μm, wall rugose, septa darker than the rest of the cell, second cell from the base pale brown, 3.5–5.5 μm long; third cell honey-brown, 4.0–6.0 μm long; fourth cell brown, 3.8–5.7 μm long; apical cell 2.5–5.5 μm long, hyaline, cylindrical to subcylindrical, thin- and smooth-walled; with 2–3 tubular apical appendages (mostly 3), arising from the apical crest, unbranched, filiform, 13.5–24.0 μm long, mean ± SD = 19.1 ± 3.5 μm; basal appendage 2.0–7.0 μm long, single, tubular, unbranched, centric.</p></tp:treatment-sec><tp:treatment-sec sec-type="description" id="SECID0EBBDI"><title>Culture characteristics.</title><p>Colonies on <abbrev xmlns:xlink="http://www.w3.org/1999/xlink" xlink:title="potato dextrose agar" id="ABBRID0EHBDI" xlink:type="simple">PDA</abbrev> occupying an entire 90 mm petri dish in 7 days at 25 °C in darkness, growth rate of 7.0–14.0 mm/day, edge undulate, white to grey white, with moderate aerial mycelium on the surface, with black, gregarious conidiomata; reverse similar in colour.</p></tp:treatment-sec><tp:treatment-sec sec-type="Additional specimen examined" id="SECID0ELBDI"><title>Additional specimen examined.</title><p>China, Hainan Province: East Harbour National Nature Reserve, 23 May 2021, Z.X. Zhang. On diseased leaves of <italic><tp:taxon-name><tp:taxon-name-part taxon-name-part-type="genus" reg="Ilex">Ilex</tp:taxon-name-part><tp:taxon-name-part taxon-name-part-type="species" reg="chinensis">chinensis</tp:taxon-name-part></tp:taxon-name></italic>, paratype HSAUP212272, living culture SAUCC212272.</p></tp:treatment-sec><tp:treatment-sec sec-type="notes" id="SECID0E3BDI"><title>Notes.</title><p>Phylogenetic analysis of a combined three-gene <abbrev xmlns:xlink="http://www.w3.org/1999/xlink" xlink:title="internal transcribed spacer" id="ABBRID0ECCDI" xlink:type="simple">ITS</abbrev>-<italic>tub2</italic>-<italic>tef1</italic> showed that <italic><tp:taxon-name><tp:taxon-name-part taxon-name-part-type="genus" reg="Neopestalotiopsis">Neopestalotiopsis</tp:taxon-name-part><tp:taxon-name-part taxon-name-part-type="species" reg="haikouensis">haikouensis</tp:taxon-name-part></tp:taxon-name></italic> formed an independent clade with full-supported (<abbrev xmlns:xlink="http://www.w3.org/1999/xlink" xlink:title="Bayesian inference" id="ABBRID0EVCDI" xlink:type="simple">BI</abbrev>/<abbrev xmlns:xlink="http://www.w3.org/1999/xlink" xlink:title="maximum likelihood" id="ABBRID0EZCDI" xlink:type="simple">ML</abbrev> = 1/100, Fig. <xref ref-type="fig" rid="F1">1</xref>) and is phylogenetically distinct from <italic><tp:taxon-name><tp:taxon-name-part taxon-name-part-type="genus" reg="Neopestalotiopsis">N.</tp:taxon-name-part><tp:taxon-name-part taxon-name-part-type="species" reg="cocoes">cocoes</tp:taxon-name-part></tp:taxon-name></italic> (MFLUCC 15-0152), <italic><tp:taxon-name><tp:taxon-name-part taxon-name-part-type="genus" reg="Neopestalotiopsis">N.</tp:taxon-name-part><tp:taxon-name-part taxon-name-part-type="species" reg="formicidarum">formicidarum</tp:taxon-name-part></tp:taxon-name></italic> (CBS 362.72) and <italic><tp:taxon-name><tp:taxon-name-part taxon-name-part-type="genus" reg="Neopestalotiopsis">N.</tp:taxon-name-part><tp:taxon-name-part taxon-name-part-type="species" reg="sichuanensis">sichuanensis</tp:taxon-name-part></tp:taxon-name></italic> (CFCC 54338). <italic><tp:taxon-name><tp:taxon-name-part taxon-name-part-type="genus" reg="Neopestalotiopsis">Neopestalotiopsis</tp:taxon-name-part><tp:taxon-name-part taxon-name-part-type="species" reg="haikouensis">haikouensis</tp:taxon-name-part></tp:taxon-name></italic> can be distinguished from the phylogenetically most closely related species <italic><tp:taxon-name><tp:taxon-name-part taxon-name-part-type="genus" reg="Neopestalotiopsis">N.</tp:taxon-name-part><tp:taxon-name-part taxon-name-part-type="species" reg="cocoes">cocoes</tp:taxon-name-part></tp:taxon-name></italic> by narrower conidia (4.5–7.0 vs. 7.5–9.5 μm), <italic><tp:taxon-name><tp:taxon-name-part taxon-name-part-type="genus" reg="Neopestalotiopsis">N.</tp:taxon-name-part><tp:taxon-name-part taxon-name-part-type="species" reg="formicidarum">formicidarum</tp:taxon-name-part></tp:taxon-name></italic> by smaller conidia (16.0–22.0 × 4.5–7.0 vs. 20.0–29.0 × 7.5–9.5 μm), and <italic><tp:taxon-name><tp:taxon-name-part taxon-name-part-type="genus" reg="Neopestalotiopsis">N.</tp:taxon-name-part><tp:taxon-name-part taxon-name-part-type="species" reg="sichuanensis">sichuanensis</tp:taxon-name-part></tp:taxon-name></italic> by shorter conidia (16.0–22.0 vs. 23.2–32.8 μm). Furthermore, some species were reported from the same host genus <italic><tp:taxon-name><tp:taxon-name-part taxon-name-part-type="genus" reg="Ilex">Ilex</tp:taxon-name-part></tp:taxon-name></italic>, including <italic><tp:taxon-name><tp:taxon-name-part taxon-name-part-type="genus" reg="Pestalotia">Pestalotia</tp:taxon-name-part><tp:taxon-name-part taxon-name-part-type="species" reg="neglecta">neglecta</tp:taxon-name-part></tp:taxon-name></italic>, <italic><tp:taxon-name><tp:taxon-name-part taxon-name-part-type="genus" reg="Pestalotiopsis">Pestalotiopsis</tp:taxon-name-part><tp:taxon-name-part taxon-name-part-type="species" reg="annulata">annulata</tp:taxon-name-part></tp:taxon-name></italic>, <italic><tp:taxon-name><tp:taxon-name-part taxon-name-part-type="genus" reg="Pestalotiopsis">P.</tp:taxon-name-part><tp:taxon-name-part taxon-name-part-type="species" reg="humicola">humicola</tp:taxon-name-part></tp:taxon-name></italic> and <italic><tp:taxon-name><tp:taxon-name-part taxon-name-part-type="genus" reg="Pestalotiopsis">P.</tp:taxon-name-part><tp:taxon-name-part taxon-name-part-type="species" reg="ilicis">ilicis</tp:taxon-name-part></tp:taxon-name></italic>. After comparison, <italic><tp:taxon-name><tp:taxon-name-part taxon-name-part-type="genus" reg="Pestalotiopsis">P.</tp:taxon-name-part><tp:taxon-name-part taxon-name-part-type="species" reg="humicola">humicola</tp:taxon-name-part></tp:taxon-name></italic> was closest to <italic><tp:taxon-name><tp:taxon-name-part taxon-name-part-type="genus" reg="Neopestalotiopsis">N.</tp:taxon-name-part><tp:taxon-name-part taxon-name-part-type="species" reg="haikouensis">haikouensis</tp:taxon-name-part></tp:taxon-name></italic> in morphology, but with 78/588 differences in the <abbrev xmlns:xlink="http://www.w3.org/1999/xlink" xlink:title="internal transcribed spacer" id="ABBRID0EXHDI" xlink:type="simple">ITS</abbrev> region (<xref ref-type="bibr" rid="B39">Maharachch. et al. 2014</xref>; <xref ref-type="bibr" rid="B34">Liu et al. 2019</xref>; <xref ref-type="bibr" rid="B29">Jiang et al. 2021b</xref>).</p></tp:treatment-sec><tp:treatment-sec><!--Section generated to contain objects referenced in tp:taxon-treatment.--><fig id="F1" position="float" orientation="portrait"><object-id xmlns:xlink="http://www.w3.org/1999/xlink" content-type="doi" xlink:type="simple">10.3897/mycokeys.88.82229.figure1</object-id><object-id xmlns:xlink="http://www.w3.org/1999/xlink" content-type="arpha" xlink:type="simple">7A2121A4-7F71-5028-9BAA-657DBA629343</object-id><label>Figure 1.</label><caption><p>Phylogram of <tp:taxon-name><tp:taxon-name-part taxon-name-part-type="family">Sporocadaceae</tp:taxon-name-part></tp:taxon-name> based on combined <abbrev xmlns:xlink="http://www.w3.org/1999/xlink" xlink:title="internal transcribed spacer" id="ABBRID0EHLCI" xlink:type="simple">ITS</abbrev>, <italic>tub2</italic> and <italic>tef1</italic> sequences. The <abbrev xmlns:xlink="http://www.w3.org/1999/xlink" xlink:title="Bayesian inference" id="ABBRID0EPLCI" xlink:type="simple">BI</abbrev> and <abbrev xmlns:xlink="http://www.w3.org/1999/xlink" xlink:title="maximum likelihood" id="ABBRID0ETLCI" xlink:type="simple">ML</abbrev> bootstrap support values above 0.90 and 70% are shown at the first and second position, respectively. The tree is rooted to <italic><tp:taxon-name><tp:taxon-name-part taxon-name-part-type="genus" reg="Bartalinia">Bartalinia</tp:taxon-name-part><tp:taxon-name-part taxon-name-part-type="species" reg="robillardoides">robillardoides</tp:taxon-name-part></tp:taxon-name></italic> (CBS 122705), ex-type or ex-epitype cultures are indicated in bold face. Strains from the current study are in red. Some branches were shortened according to the indicated mulipliers.</p></caption><graphic xmlns:xlink="http://www.w3.org/1999/xlink" xlink:href="mycokeys-88-171-g001.jpg" position="float" orientation="portrait" xlink:type="simple" id="oo_672533.jpg"><uri content-type="original_file" xlink:type="simple">https://binary.pensoft.net/fig/672533</uri></graphic></fig></tp:treatment-sec><ref-list><ref id="B39"><mixed-citation xmlns:xlink="http://www.w3.org/1999/xlink" xlink:type="simple"><person-group><name name-style="western"><surname>Maharachchikumbura</surname><given-names>SSN</given-names></name><name name-style="western"><surname>Hyde</surname><given-names>KD</given-names></name><name name-style="western"><surname>Groenewald</surname><given-names>JZ</given-names></name><name name-style="western"><surname>Xu</surname><given-names>J</given-names></name><name name-style="western"><surname>Crous</surname><given-names>PW</given-names></name></person-group> (<year>2014</year>) <article-title><italic><tp:taxon-name><tp:taxon-name-part taxon-name-part-type="genus">Pestalotiopsis</tp:taxon-name-part></tp:taxon-name></italic> revisited.</article-title><source>Studies in Mycology</source><volume>79</volume>(<issue>1</issue>): <fpage>121</fpage>–<lpage>186</lpage>. <ext-link xlink:type="simple" ext-link-type="doi" xlink:href="10.1016/j.simyco.2014.09.005">https://doi.org/10.1016/j.simyco.2014.09.005</ext-link></mixed-citation></ref><ref id="B34"><mixed-citation xmlns:xlink="http://www.w3.org/1999/xlink" xlink:type="simple"><person-group><name name-style="western"><surname>Liu</surname><given-names>F</given-names></name><name name-style="western"><surname>Bonthond</surname><given-names>G</given-names></name><name name-style="western"><surname>Groenewald</surname><given-names>JZ</given-names></name><name name-style="western"><surname>Cai</surname><given-names>L</given-names></name><name name-style="western"><surname>Crous</surname><given-names>PW</given-names></name></person-group> (<year>2019</year>) <article-title><tp:taxon-name><tp:taxon-name-part taxon-name-part-type="family">Sporocadaceae</tp:taxon-name-part></tp:taxon-name>, a family of coelomycetous fungi with appendage-bearing conidia.</article-title><source>Studies in Mycology</source><volume>92</volume>(<issue>1</issue>): <fpage>287</fpage>–<lpage>415</lpage>. <ext-link xlink:type="simple" ext-link-type="doi" xlink:href="10.1016/j.simyco.2018.11.001">https://doi.org/10.1016/j.simyco.2018.11.001</ext-link></mixed-citation></ref><ref id="B29"><mixed-citation xmlns:xlink="http://www.w3.org/1999/xlink" xlink:type="simple"><person-group><name name-style="western"><surname>Jiang</surname><given-names>N</given-names></name><name name-style="western"><surname>Fan</surname><given-names>XL</given-names></name><name name-style="western"><surname>Tian</surname><given-names>CM</given-names></name></person-group> (<year>2021b</year>) Identification and Characterization of Leaf-Inhabiting <tp:taxon-name><tp:taxon-name-part taxon-name-part-type="kingdom">Fungi</tp:taxon-name-part></tp:taxon-name> from <italic><tp:taxon-name><tp:taxon-name-part taxon-name-part-type="genus">Castanea</tp:taxon-name-part></tp:taxon-name></italic> Plantations in China. Journal of <tp:taxon-name><tp:taxon-name-part taxon-name-part-type="kingdom">Fungi</tp:taxon-name-part></tp:taxon-name> (Basel, Switzerland) 7(1): e64. <ext-link xlink:type="simple" ext-link-type="doi" xlink:href="10.3390/jof7010064">https://doi.org/10.3390/jof7010064</ext-link></mixed-citation></ref></ref-list></tp:taxon-treatment>
