# Supplementary material for: ﻿Morphological and phylogenetic analyses reveal two new species of Sporocadaceae from Hainan, China
Source: MycoKeys. 2022 Apr 14;88:171–92. doi: 10.3897/mycokeys.88.82229 (PMC9023435; doi:10.3897/mycokeys.88.82229)
Supplement: XML Treatment for Neopestalotiopsis piceana [file mycokeys.88.82229-treatment3.xml]

<!DOCTYPE tp:taxon-treatment
  PUBLIC "-//TaxonX//DTD Taxonomic Treatment Publishing DTD v0 20100105//EN" "tax-treatment-NSO.dtd">
<tp:taxon-treatment xmlns:tp="http://www.plazi.org/taxpub"><tp:treatment-meta><kwd-group><label>Taxon classification</label><kwd>
                <named-content content-type="kingdom">Fungi</named-content>
              </kwd><kwd>
                <named-content content-type="order">Xylariales</named-content>
              </kwd><kwd>
                <named-content content-type="family">Sporocadaceae</named-content>
              </kwd></kwd-group><mixed-citation publication-type="journal"><person-group><name><surname>Zhang</surname><given-names>Zhaoxue</given-names></name><name><surname>Liu</surname><given-names>Rongyu</given-names></name><name><surname>Liu</surname><given-names>Shubin</given-names></name><name><surname>Mu</surname><given-names>Taichang</given-names></name><name><surname>Zhang</surname><given-names>Xiuguo</given-names></name><name><surname>Xia</surname><given-names>Jiwen</given-names></name></person-group><article-title>﻿Morphological and phylogenetic analyses reveal two new species of <tp:taxon-name><tp:taxon-name-part taxon-name-part-type="family">Sporocadaceae</tp:taxon-name-part></tp:taxon-name> from Hainan, China</article-title><source>MycoKeys</source><day>14</day><month>04</month><year>2022</year><volume>88</volume><fpage>171</fpage><lpage>192</lpage><pub-id pub-id-type="doi">10.3897/mycokeys.88.82229</pub-id></mixed-citation></tp:treatment-meta><tp:nomenclature><label>﻿</label><tp:taxon-name>
              <object-id xmlns:xlink="http://www.w3.org/1999/xlink" content-type="arpha" xlink:type="simple">6B8AB555-F733-5E02-8311-780850EB95F6</object-id>
              <tp:taxon-name-part taxon-name-part-type="genus" reg="Neopestalotiopsis">Neopestalotiopsis</tp:taxon-name-part>
              <tp:taxon-name-part taxon-name-part-type="species" reg="piceana">piceana</tp:taxon-name-part>
            </tp:taxon-name><tp:taxon-authority>S.S.N. Maharachch., K.D. Hyde &amp; P.W. Crous, Studies in Mycology 79:146. (2014)</tp:taxon-authority><xref ref-type="fig" rid="F4">Fig. 4</xref></tp:nomenclature><tp:treatment-sec sec-type="description" id="SECID0EQJDI"><title>Description.</title><p>Leaf spots irregular, pale brown in centre, brown to tan at margin. Asexual morph on <abbrev xmlns:xlink="http://www.w3.org/1999/xlink" xlink:title="potato dextrose agar" id="ABBRID0EWJDI" xlink:type="simple">PDA</abbrev>: Conidiomata solitary, globose to clavate, semi-immersed, brown to black; exuding globose, dark brown to black conidial masses. Conidiophores reduced to conidiogenous cells. Conidiogenous cells discrete, ampulliform to lageniform, hyaline, smooth and thin walled, simple, 4.0–12.0 × 2.0–10.0 μm, apex 2.0–5.0 μm diam. Conidia ellipsoid to clavate, straight to slightly curved, 4-septate, 19.5–26.5 × 5.5–7.0 μm, mean ± SD = 22.7 ± 0.8 × 6.1 ± 0.4 μm; somewhat constricted at septa; basal cell obconic with truncate base, rugose and thin-walled, 2.7–5.0 μm long; three median cells 12.0–16.0 μm long, mean ± SD = 14.7 ± 0.9 μm, doliiform, verruculose, versicoloured, septa darker than the rest of the cell, second cell from base pale brown, 4.0–5.7 μm long; third cell dark brown, 3.5–5.2 μm long; fourth cell brown, 3.8–5.8 μm long; apical cell obconic, hyaline, thin and smooth-walled, 2.5–5.2 μm long; with 1–3 tubular apical appendages, arising from the apical crest, flexuous, unbranched, 21.0–32.0 μm long, mean ± SD = 24.8 ± 3.5 μm; basal appendage single, tubular, unbranched, centric, 2.7–6.5 μm long.</p><fig id="F4" position="float" orientation="portrait"><object-id xmlns:xlink="http://www.w3.org/1999/xlink" content-type="doi" xlink:type="simple">10.3897/mycokeys.88.82229.figure4</object-id><object-id xmlns:xlink="http://www.w3.org/1999/xlink" content-type="arpha" xlink:type="simple">B6B981EB-FEAD-5ED0-B27A-4DD91365FEA9</object-id><label>Figure 4.</label><caption><p><italic><tp:taxon-name><tp:taxon-name-part taxon-name-part-type="genus" reg="Neopestalotiopsis">Neopestalotiopsis</tp:taxon-name-part><tp:taxon-name-part taxon-name-part-type="species" reg="piceana">piceana</tp:taxon-name-part></tp:taxon-name></italic> (SAUCC210112) <bold>a</bold> diseased leaf of <italic><tp:taxon-name><tp:taxon-name-part taxon-name-part-type="genus" reg="Ficus">Ficus</tp:taxon-name-part><tp:taxon-name-part taxon-name-part-type="species" reg="microcarpa">microcarpa</tp:taxon-name-part></tp:taxon-name></italic><bold>b</bold> surface of colony after 7 days on <abbrev xmlns:xlink="http://www.w3.org/1999/xlink" xlink:title="potato dextrose agar" id="ABBRID0E3KDI" xlink:type="simple">PDA</abbrev><bold>c</bold> reverse of colony after 7 days on <abbrev xmlns:xlink="http://www.w3.org/1999/xlink" xlink:title="potato dextrose agar" id="ABBRID0ECLDI" xlink:type="simple">PDA</abbrev><bold>d</bold> conidiomata <bold>e–g</bold> conidiogenous cells with conidia <bold>h–j</bold> conidia. Scale bars: 10 μm (<bold>e–j</bold>).</p></caption><graphic xmlns:xlink="http://www.w3.org/1999/xlink" xlink:href="mycokeys-88-171-g004.jpg" position="float" orientation="portrait" xlink:type="simple" id="oo_672536.jpg"><uri content-type="original_file" xlink:type="simple">https://binary.pensoft.net/fig/672536</uri></graphic></fig></tp:treatment-sec><tp:treatment-sec sec-type="description" id="SECID0ETLDI"><title>Culture characteristics.</title><p>Colonies on <abbrev xmlns:xlink="http://www.w3.org/1999/xlink" xlink:title="potato dextrose agar" id="ABBRID0EZLDI" xlink:type="simple">PDA</abbrev> incubated at 25 °C in the dark with an average radial growth rate of 9.0–14.0 mm/day and occupying an entire 90 mm petri dish in 7 d, with edge undulate, whitish, aerial mycelium on surface, fruiting bodies black, concentric; reverse of culture yellow to pale brown.</p></tp:treatment-sec><tp:treatment-sec sec-type="Specimen examined" id="SECID0E4LDI"><title>Specimen examined.</title><p>China, Hainan Province: Five Fingers Group Scenic Area, 20 May 2021, Z.X. Zhang. On diseased leaves of <italic><tp:taxon-name><tp:taxon-name-part taxon-name-part-type="genus" reg="Ficus">Ficus</tp:taxon-name-part><tp:taxon-name-part taxon-name-part-type="species" reg="microcarpa">microcarpa</tp:taxon-name-part></tp:taxon-name></italic>, HSAUP210112, living culture SAUCC210112; on diseased leaves of <italic><tp:taxon-name><tp:taxon-name-part taxon-name-part-type="genus" reg="Ficus">Ficus</tp:taxon-name-part><tp:taxon-name-part taxon-name-part-type="species" reg="microcarpa">microcarpa</tp:taxon-name-part></tp:taxon-name></italic>, HSAUP210113, living culture SAUCC210113.</p></tp:treatment-sec><tp:treatment-sec sec-type="notes" id="SECID0EZMDI"><title>Notes.</title><p>In the present study, two strains (SAUCC210112 and SAUCC210113) from symptomatic leaves of <italic><tp:taxon-name><tp:taxon-name-part taxon-name-part-type="genus" reg="Ficus">Ficus</tp:taxon-name-part><tp:taxon-name-part taxon-name-part-type="species" reg="microcarpa">microcarpa</tp:taxon-name-part></tp:taxon-name></italic> were clustered with <italic><tp:taxon-name><tp:taxon-name-part taxon-name-part-type="genus" reg="Neopestalotiopsis">Neopestalotiopsis</tp:taxon-name-part><tp:taxon-name-part taxon-name-part-type="species" reg="piceana">piceana</tp:taxon-name-part></tp:taxon-name></italic> clade (<xref ref-type="bibr" rid="B39">Maharachch. et al. 2014</xref>) based on phylogeny (Fig. <xref ref-type="fig" rid="F1">1</xref>). Morphologically, our strains were the same as <italic><tp:taxon-name><tp:taxon-name-part taxon-name-part-type="genus" reg="Neopestalotiopsis">N.</tp:taxon-name-part><tp:taxon-name-part taxon-name-part-type="species" reg="piceana">piceana</tp:taxon-name-part></tp:taxon-name></italic>, which was originally described with an asexual morph on wood of <italic><tp:taxon-name><tp:taxon-name-part taxon-name-part-type="genus" reg="Picea">Picea</tp:taxon-name-part></tp:taxon-name></italic> sp., <italic><tp:taxon-name><tp:taxon-name-part taxon-name-part-type="genus" reg="Cocos">Cocos</tp:taxon-name-part><tp:taxon-name-part taxon-name-part-type="species" reg="nucifera">nucifera</tp:taxon-name-part></tp:taxon-name></italic> and fruit of <italic><tp:taxon-name><tp:taxon-name-part taxon-name-part-type="genus" reg="Mangifera">Mangifera</tp:taxon-name-part><tp:taxon-name-part taxon-name-part-type="species" reg="indica">indica</tp:taxon-name-part></tp:taxon-name></italic>. The sexual morph of <italic><tp:taxon-name><tp:taxon-name-part taxon-name-part-type="genus" reg="Neopestalotiopsis">N.</tp:taxon-name-part><tp:taxon-name-part taxon-name-part-type="species" reg="piceana">piceana</tp:taxon-name-part></tp:taxon-name></italic> was undetermined yet. <italic><tp:taxon-name><tp:taxon-name-part taxon-name-part-type="genus" reg="Neopestalotiopsis">Neopestalotiopsis</tp:taxon-name-part><tp:taxon-name-part taxon-name-part-type="species" reg="piceana">piceana</tp:taxon-name-part></tp:taxon-name></italic> was a new record for China and first reported from <italic><tp:taxon-name><tp:taxon-name-part taxon-name-part-type="genus" reg="Ficus">Ficus</tp:taxon-name-part><tp:taxon-name-part taxon-name-part-type="species" reg="macrocarpa">macrocarpa</tp:taxon-name-part></tp:taxon-name></italic> (<tp:taxon-name><tp:taxon-name-part taxon-name-part-type="family">Moraceae</tp:taxon-name-part></tp:taxon-name>).</p></tp:treatment-sec><tp:treatment-sec><!--Section generated to contain objects referenced in tp:taxon-treatment.--><fig id="F1" position="float" orientation="portrait"><object-id xmlns:xlink="http://www.w3.org/1999/xlink" content-type="doi" xlink:type="simple">10.3897/mycokeys.88.82229.figure1</object-id><object-id xmlns:xlink="http://www.w3.org/1999/xlink" content-type="arpha" xlink:type="simple">7A2121A4-7F71-5028-9BAA-657DBA629343</object-id><label>Figure 1.</label><caption><p>Phylogram of <tp:taxon-name><tp:taxon-name-part taxon-name-part-type="family">Sporocadaceae</tp:taxon-name-part></tp:taxon-name> based on combined <abbrev xmlns:xlink="http://www.w3.org/1999/xlink" xlink:title="internal transcribed spacer" id="ABBRID0EHLCI" xlink:type="simple">ITS</abbrev>, <italic>tub2</italic> and <italic>tef1</italic> sequences. The <abbrev xmlns:xlink="http://www.w3.org/1999/xlink" xlink:title="Bayesian inference" id="ABBRID0EPLCI" xlink:type="simple">BI</abbrev> and <abbrev xmlns:xlink="http://www.w3.org/1999/xlink" xlink:title="maximum likelihood" id="ABBRID0ETLCI" xlink:type="simple">ML</abbrev> bootstrap support values above 0.90 and 70% are shown at the first and second position, respectively. The tree is rooted to <italic><tp:taxon-name><tp:taxon-name-part taxon-name-part-type="genus" reg="Bartalinia">Bartalinia</tp:taxon-name-part><tp:taxon-name-part taxon-name-part-type="species" reg="robillardoides">robillardoides</tp:taxon-name-part></tp:taxon-name></italic> (CBS 122705), ex-type or ex-epitype cultures are indicated in bold face. Strains from the current study are in red. Some branches were shortened according to the indicated mulipliers.</p></caption><graphic xmlns:xlink="http://www.w3.org/1999/xlink" xlink:href="mycokeys-88-171-g001.jpg" position="float" orientation="portrait" xlink:type="simple" id="oo_672533.jpg"><uri content-type="original_file" xlink:type="simple">https://binary.pensoft.net/fig/672533</uri></graphic></fig></tp:treatment-sec><ref-list><ref id="B39"><mixed-citation xmlns:xlink="http://www.w3.org/1999/xlink" xlink:type="simple"><person-group><name name-style="western"><surname>Maharachchikumbura</surname><given-names>SSN</given-names></name><name name-style="western"><surname>Hyde</surname><given-names>KD</given-names></name><name name-style="western"><surname>Groenewald</surname><given-names>JZ</given-names></name><name name-style="western"><surname>Xu</surname><given-names>J</given-names></name><name name-style="western"><surname>Crous</surname><given-names>PW</given-names></name></person-group> (<year>2014</year>) <article-title><italic><tp:taxon-name><tp:taxon-name-part taxon-name-part-type="genus">Pestalotiopsis</tp:taxon-name-part></tp:taxon-name></italic> revisited.</article-title><source>Studies in Mycology</source><volume>79</volume>(<issue>1</issue>): <fpage>121</fpage>–<lpage>186</lpage>. <ext-link xlink:type="simple" ext-link-type="doi" xlink:href="10.1016/j.simyco.2014.09.005">https://doi.org/10.1016/j.simyco.2014.09.005</ext-link></mixed-citation></ref></ref-list></tp:taxon-treatment>
