# Supplementary material for: ﻿Morphological and phylogenetic analyses reveal two new species of Sporocadaceae from Hainan, China
Source: MycoKeys. 2022 Apr 14;88:171–92. doi: 10.3897/mycokeys.88.82229 (PMC9023435; doi:10.3897/mycokeys.88.82229)
Supplement: XML Treatment for Pestalotiopsis licualicola [file mycokeys.88.82229-treatment4.xml]

<!DOCTYPE tp:taxon-treatment
  PUBLIC "-//TaxonX//DTD Taxonomic Treatment Publishing DTD v0 20100105//EN" "tax-treatment-NSO.dtd">
<tp:taxon-treatment xmlns:tp="http://www.plazi.org/taxpub"><tp:treatment-meta><kwd-group><label>Taxon classification</label><kwd>
                <named-content content-type="kingdom">Fungi</named-content>
              </kwd><kwd>
                <named-content content-type="order">Xylariales</named-content>
              </kwd><kwd>
                <named-content content-type="family">Sporocadaceae</named-content>
              </kwd></kwd-group><mixed-citation publication-type="journal"><person-group><name><surname>Zhang</surname><given-names>Zhaoxue</given-names></name><name><surname>Liu</surname><given-names>Rongyu</given-names></name><name><surname>Liu</surname><given-names>Shubin</given-names></name><name><surname>Mu</surname><given-names>Taichang</given-names></name><name><surname>Zhang</surname><given-names>Xiuguo</given-names></name><name><surname>Xia</surname><given-names>Jiwen</given-names></name></person-group><article-title>﻿Morphological and phylogenetic analyses reveal two new species of <tp:taxon-name><tp:taxon-name-part taxon-name-part-type="family">Sporocadaceae</tp:taxon-name-part></tp:taxon-name> from Hainan, China</article-title><source>MycoKeys</source><day>14</day><month>04</month><year>2022</year><volume>88</volume><fpage>171</fpage><lpage>192</lpage><pub-id pub-id-type="doi">10.3897/mycokeys.88.82229</pub-id></mixed-citation></tp:treatment-meta><tp:nomenclature><label>﻿</label><tp:taxon-name>
              <object-id xmlns:xlink="http://www.w3.org/1999/xlink" content-type="arpha" xlink:type="simple">CE5D32D9-599D-5EF1-BF8F-16BB35C4CE4F</object-id>
              <tp:taxon-name-part taxon-name-part-type="genus" reg="Pestalotiopsis">Pestalotiopsis</tp:taxon-name-part>
              <tp:taxon-name-part taxon-name-part-type="species" reg="licualicola">licualicola</tp:taxon-name-part>
            </tp:taxon-name><tp:taxon-authority>K. Geng, Y. Song, K.D. Hyde &amp; Yong Wang bis, Phytotaxa 88 (3):51. (2013)</tp:taxon-authority><xref ref-type="fig" rid="F5">Fig. 5</xref></tp:nomenclature><tp:treatment-sec sec-type="description" id="SECID0EURDI"><title>Description.</title><p>Leaf spots irregular, pale brown in centre, brown to tan at margin. Asexual morph on <abbrev xmlns:xlink="http://www.w3.org/1999/xlink" xlink:title="potato dextrose agar" id="ABBRID0E1RDI" xlink:type="simple">PDA</abbrev>: Conidiomata solitary, scattered, black, raising above surface of culture medium, subglobose. Conidiophores cylindrical, hyaline, smooth-walled. Conidiophores often indistinct. Conidiogenous cells discrete, hyaline, simple, filiform, 5.5–10.0 μm long. Conidia 18.0–24.5 × 4.0–5.5 μm, mean ± SD = 20.5 ± 1.9 × 5.3 ± 0.3 μm, fusiform, straight to slightly curved, 4-septate, smooth, greyish brown; basal cell conical, hyaline, thin-walled, 2.8–6.0 μm long; with three median cells, dark brown, concolorous, septa and periclinal walls darker than the rest of the cell, together 11.5–16.0 μm long, mean ± SD = 13.2 ± 1.2 μm; second cell from base 3.4–5.5 μm; third cell 3.3–4.7 μm; fourth cell 3.5–5.1 μm; apical cell hyaline, conic to subcylindrical, 3.1–5.3 μm; with 1–3 tubular apical appendages (mostly 1) without knobs, arising from the apex of the apical cell, 10.0–20.5 μm long, mean ± SD = 16.0 ± 4.0 μm; basal appendage filiform, short.</p><fig id="F5" position="float" orientation="portrait"><object-id xmlns:xlink="http://www.w3.org/1999/xlink" content-type="doi" xlink:type="simple">10.3897/mycokeys.88.82229.figure5</object-id><object-id xmlns:xlink="http://www.w3.org/1999/xlink" content-type="arpha" xlink:type="simple">A4FB65AB-FEEE-566D-9672-1690631D29FD</object-id><label>Figure 5.</label><caption><p><italic><tp:taxon-name><tp:taxon-name-part taxon-name-part-type="genus" reg="Pestalotiopsis">Pestalotiopsis</tp:taxon-name-part><tp:taxon-name-part taxon-name-part-type="species" reg="licualicola">licualicola</tp:taxon-name-part></tp:taxon-name></italic> (SAUCC210087) <bold>a</bold> diseased leaf of <italic><tp:taxon-name><tp:taxon-name-part taxon-name-part-type="genus" reg="Ilex">Ilex</tp:taxon-name-part><tp:taxon-name-part taxon-name-part-type="species" reg="chinensis">chinensis</tp:taxon-name-part></tp:taxon-name></italic><bold>b</bold> surface of colony after 7 days on <abbrev xmlns:xlink="http://www.w3.org/1999/xlink" xlink:title="potato dextrose agar" id="ABBRID0EATDI" xlink:type="simple">PDA</abbrev><bold>c</bold> reverse of colony after 7 days on <abbrev xmlns:xlink="http://www.w3.org/1999/xlink" xlink:title="potato dextrose agar" id="ABBRID0EGTDI" xlink:type="simple">PDA</abbrev><bold>d</bold> conidiomata <bold>f, g, j, k</bold> conidiogenous cells with conidia <bold>e, h, i, l, m</bold> conidia. Scale bars: 10 μm (<bold>e–m</bold>).</p></caption><graphic xmlns:xlink="http://www.w3.org/1999/xlink" xlink:href="mycokeys-88-171-g005.jpg" position="float" orientation="portrait" xlink:type="simple" id="oo_672537.jpg"><uri content-type="original_file" xlink:type="simple">https://binary.pensoft.net/fig/672537</uri></graphic></fig></tp:treatment-sec><tp:treatment-sec sec-type="description" id="SECID0EXTDI"><title>Culture characteristics.</title><p>Colonies on <abbrev xmlns:xlink="http://www.w3.org/1999/xlink" xlink:title="potato dextrose agar" id="ABBRID0E4TDI" xlink:type="simple">PDA</abbrev> reaching 70.0–80.0 mm diam after 7 d at 25 °C, growth rate 9.0–12.0 mm/day, edge entire, whitish to pale honey coloured, with sparse aerial mycelium on the surface, with black, gregarious conidiomata; reverse similar in colour.</p></tp:treatment-sec><tp:treatment-sec sec-type="Specimen examined" id="SECID0EBUDI"><title>Specimen examined.</title><p>China, Hainan Province: East Harbour National Nature Reserve, 23 May 2021, Z.X. Zhang. On diseased leaves of <italic><tp:taxon-name><tp:taxon-name-part taxon-name-part-type="genus" reg="Ilex">Ilex</tp:taxon-name-part><tp:taxon-name-part taxon-name-part-type="species" reg="chinensis">chinensis</tp:taxon-name-part></tp:taxon-name></italic>, HSAUP210087, living culture SAUCC210087; on diseased leaves of <italic><tp:taxon-name><tp:taxon-name-part taxon-name-part-type="genus" reg="Ilex">Ilex</tp:taxon-name-part><tp:taxon-name-part taxon-name-part-type="species" reg="chinensis">chinensis</tp:taxon-name-part></tp:taxon-name></italic>, HSAUP210088, living culture SAUCC210088.</p></tp:treatment-sec><tp:treatment-sec sec-type="notes" id="SECID0E4UDI"><title>Notes.</title><p>In the present study, two strains (SAUCC210087 and SAUCC210088) from symptomatic leaves of <italic><tp:taxon-name><tp:taxon-name-part taxon-name-part-type="genus" reg="Ilex">Ilex</tp:taxon-name-part><tp:taxon-name-part taxon-name-part-type="species" reg="chinensis">chinensis</tp:taxon-name-part></tp:taxon-name></italic> were clustered to <italic><tp:taxon-name><tp:taxon-name-part taxon-name-part-type="genus" reg="Pestalotiopsis">Pestalotiopsis</tp:taxon-name-part><tp:taxon-name-part taxon-name-part-type="species" reg="licualicola">licualicola</tp:taxon-name-part></tp:taxon-name></italic> clade (<xref ref-type="bibr" rid="B17">Geng et al. 2013</xref>) based on phylogeny (Fig. <xref ref-type="fig" rid="F1">1</xref>). Morphologically, our strains were the same as <italic><tp:taxon-name><tp:taxon-name-part taxon-name-part-type="genus" reg="Pestalotiopsis">P.</tp:taxon-name-part><tp:taxon-name-part taxon-name-part-type="species" reg="licualicola">licualicola</tp:taxon-name-part></tp:taxon-name></italic>, which was originally described with an asexual morph on leaves of <italic><tp:taxon-name><tp:taxon-name-part taxon-name-part-type="genus" reg="Licuala">Licuala</tp:taxon-name-part><tp:taxon-name-part taxon-name-part-type="species" reg="grandis">grandis</tp:taxon-name-part></tp:taxon-name></italic> in China. The sexual morph of <italic><tp:taxon-name><tp:taxon-name-part taxon-name-part-type="genus" reg="Pestalotiopsis">P.</tp:taxon-name-part><tp:taxon-name-part taxon-name-part-type="species" reg="licualicola">licualicola</tp:taxon-name-part></tp:taxon-name></italic> was undetermined yet. This is the first time this species has been reported in <italic><tp:taxon-name><tp:taxon-name-part taxon-name-part-type="genus" reg="Ilex">Ilex</tp:taxon-name-part><tp:taxon-name-part taxon-name-part-type="species" reg="chinensis">chinensis</tp:taxon-name-part></tp:taxon-name></italic> (<tp:taxon-name><tp:taxon-name-part taxon-name-part-type="family">Aquifoliaceae</tp:taxon-name-part></tp:taxon-name>) in China.</p></tp:treatment-sec><tp:treatment-sec><!--Section generated to contain objects referenced in tp:taxon-treatment.--><fig id="F1" position="float" orientation="portrait"><object-id xmlns:xlink="http://www.w3.org/1999/xlink" content-type="doi" xlink:type="simple">10.3897/mycokeys.88.82229.figure1</object-id><object-id xmlns:xlink="http://www.w3.org/1999/xlink" content-type="arpha" xlink:type="simple">7A2121A4-7F71-5028-9BAA-657DBA629343</object-id><label>Figure 1.</label><caption><p>Phylogram of <tp:taxon-name><tp:taxon-name-part taxon-name-part-type="family">Sporocadaceae</tp:taxon-name-part></tp:taxon-name> based on combined <abbrev xmlns:xlink="http://www.w3.org/1999/xlink" xlink:title="internal transcribed spacer" id="ABBRID0EHLCI" xlink:type="simple">ITS</abbrev>, <italic>tub2</italic> and <italic>tef1</italic> sequences. The <abbrev xmlns:xlink="http://www.w3.org/1999/xlink" xlink:title="Bayesian inference" id="ABBRID0EPLCI" xlink:type="simple">BI</abbrev> and <abbrev xmlns:xlink="http://www.w3.org/1999/xlink" xlink:title="maximum likelihood" id="ABBRID0ETLCI" xlink:type="simple">ML</abbrev> bootstrap support values above 0.90 and 70% are shown at the first and second position, respectively. The tree is rooted to <italic><tp:taxon-name><tp:taxon-name-part taxon-name-part-type="genus" reg="Bartalinia">Bartalinia</tp:taxon-name-part><tp:taxon-name-part taxon-name-part-type="species" reg="robillardoides">robillardoides</tp:taxon-name-part></tp:taxon-name></italic> (CBS 122705), ex-type or ex-epitype cultures are indicated in bold face. Strains from the current study are in red. Some branches were shortened according to the indicated mulipliers.</p></caption><graphic xmlns:xlink="http://www.w3.org/1999/xlink" xlink:href="mycokeys-88-171-g001.jpg" position="float" orientation="portrait" xlink:type="simple" id="oo_672533.jpg"><uri content-type="original_file" xlink:type="simple">https://binary.pensoft.net/fig/672533</uri></graphic></fig></tp:treatment-sec><ref-list><ref id="B17"><mixed-citation xmlns:xlink="http://www.w3.org/1999/xlink" xlink:type="simple"><person-group><name name-style="western"><surname>Geng</surname><given-names>K</given-names></name><name name-style="western"><surname>Zhang</surname><given-names>B</given-names></name><name name-style="western"><surname>Song</surname><given-names>Y</given-names></name><name name-style="western"><surname>Hyde</surname><given-names>KD</given-names></name><name name-style="western"><surname>Kang</surname><given-names>JC</given-names></name><name name-style="western"><surname>Wang</surname><given-names>Y</given-names></name></person-group> (<year>2013</year>) <article-title>A new species of <italic><tp:taxon-name><tp:taxon-name-part taxon-name-part-type="genus">Pestalotiopsis</tp:taxon-name-part></tp:taxon-name></italic> from leaf spots of <italic><tp:taxon-name><tp:taxon-name-part taxon-name-part-type="genus">Licuala</tp:taxon-name-part><tp:taxon-name-part taxon-name-part-type="species">grandis</tp:taxon-name-part></tp:taxon-name></italic> from Hainan, China.</article-title><source>Phytotaxa</source><volume>88</volume>(<issue>3</issue>): <fpage>49</fpage>–<lpage>54</lpage>. <ext-link xlink:type="simple" ext-link-type="doi" xlink:href="10.11646/phytotaxa.88.3.2">https://doi.org/10.11646/phytotaxa.88.3.2</ext-link></mixed-citation></ref></ref-list></tp:taxon-treatment>
