# Supplementary material for: ﻿Morphological and phylogenetic analyses reveal two new species of Sporocadaceae from Hainan, China
Source: MycoKeys. 2022 Apr 14;88:171–92. doi: 10.3897/mycokeys.88.82229 (PMC9023435; doi:10.3897/mycokeys.88.82229)
Supplement: Supplementary material 1 — The combined ITS, tub2 and tef1 sequences [file mycokeys-88-171-s001.fas]

>Neopestalotiopsis asiatica MFLUCC12-0286
---------------------------CATTATAGAGTTTT----CTAAAC-TCCCAACCCA-TGTGAACTTACCTTTTGTTGCCTCGGCAGAAGTT----------------------------------------------------ATAGGTCTTCTTA---------TAGCTG----C---------------------------TGCCGGTGGACCATTAAACTCTTGTTATTTTAT-GTAATCTGAGCGTCTTATTTTAATAAGTCAAAACTTTCAACAACGGATCTCTTGGTTCTGGCATCGATGAAGAACGCAGCGAAATGCGATAAGTAATGTGAATTGCAGAATTCAGTGAATCATCGAATCTTTGAACGCACATTGCGCCCATTAGTATTCTAGTGGGCATGCCTGTTCGAGCGTCATTTCAACCCTTAAGCCTAGCTTAGTGTTGGGAATCTACTTCTTT--ATAGTTGTAGTTCCTGAAATACAACGGCGGATTTGTAGTATCCTCTGAGCGTAGTAA-TTTTTTTCTCGCTTTTGTTAGGTGCTA-TAAC--TCCCAGCCGCTAAA-CCCCCAA-TTTTTT-GTGGTTGACCTCGGATCAGGT----------------------------------------------------------------------GACCCTTGGCCC-----------------------------------------------------------------------------------------------------------------------------------AGTTGTTGCCAGCACCGGACTGACCGAAGACGAA---GTT--------------------------------------------------------------------------GTCAGGGCGGAAGA-----------------------------------------------------------------GCTGGCCGAAGGGACCGGCGCGGACGGCATCCATGGTACCGG--------------------------------------------GCTCGAGATCGAC--------------------GAGGACGG------CACG---AGGAA-CGTACT-------TGTTG----------CCGGAA-GCCTCGTTGAAGT--AGACGCTCATACGCTCGAGCTGGAGCTCGGAGGTACCGTTGTAGCTAAATGGCCATCGAGTCAGCCTACAAGCTCAAC---------------------------AGGAAGC-----AGGAGGAA--TTG-AAGTTAGT-A-CATACACTCCATTGCTGTCGAGACCGTGCTCGCCAGAGATGGTTTGCCTA--TAAATGA-----CCTATTAGTATTATGTTCCCTCTATCTTGACCTATTTCACTGTTCGGGGCCGTCGTGCAGGCACGAAAAACGTCGTATTAAGGCCGTGTCGAGGCAGACAGGTAACATACCAGAAAGCAGCACCG--------AAGGTTAGT--CATCT----------------ACTGATT-CC-CTT---------CAT-------CATTCTCC----------TTC-----ACACTTCATGC---C--ATG-A---TTTT-CAACC-TACGTGTT---GA----AAAT--TA-TTTTC-GC--TC---C-TTCCA-CAC--TTTTT--TC----GC-TGGT--TACCCCGCC-GC----GAGGCA--CCCGCACG--ACCCCGCGGT--G------CAAACGAAAAA--TTTCTTA--TCACA-GCCCC--ACC---T---TGCA-TAA-------GCA--------A-CCATGC-AT---------------TGCTCATGGGAT--CC----------ACTTT--G--AATAA--------TCGC-TAA---TGCCTTCAT--AC-AGGAAGCCG-CCGAGCTCGGT-AAGGGTTCCTT-CAAGTACGCC-TGGGTTCTTGACAAG-----------------CTC-AAGGCCGAGCGTGAGC------GTGGTATCACCATC-GATATCGCTCTCT--GGAAGTTCGAGACCAAC-GAGTACAATGT-CACCGTCATT-GGTTAGTACCCCTCC-ACCT--AT-------G--CCAT-GTGCT---GCTCCA-TAAGAC---ACTT-GACTAACCTT-GCTTTATAGACGCTCCC-GGTCAC-CGTGATTTCA-TCAAGAACATG
>Neopestalotiopsis asiatica CFCC 54339 
------------------CGGAGGGATCATTATAGAGTTTT----CTAAAC-TCCCAACCCA-TGTGAACTTACCTTTTGTTGCCTCGGCAGAAGTT----------------------------------------------------ATAGGTCTTCTTA---------TAGCTG----C---------------------------TGCCGGTGGACCATTAAACTCTTGTTATTTTAT-GTAATCTGAGCGTCTTATTTTAATAAGTCAAAACTTTCAACAACGGATCTCTTGGTTCTGGCATCGATGAAGAACGCAGCGAAATGCGATAAGTAATGTGAATTGCAGAATTCAGTGAATCATCGAATCTTTGAACGCACATTGCGCCCATTAGTATTCTAGTGGGCATGCCTGTTCGAGCGTCATTTCAACCCTTAAGCCTAGCTTAGTGTTGGGAATCTACTTCTTT--ATAGTTGTAGTTCCTGAAATACAACGGCGGATTTGTAGTATCCTCTGAGCGTAGTAA-TTTTTTTCTCGCTTTTGTTAGGTGCTA-TAAC--TCCCAGCCGCTAAA-CCCCCAA-TTTTTT-GTGGTTGACCTCGGATCAGGTAGGAATACCCGCTGAACTTAA----------------------CTCTATTTACTAT--ACCAACCGACC-TACCCTGGACGC--GTCCCAAACT-CAATGGCCCCTGATTT-CTACCCCACATCC-T----------TCGAAAGC--TGTGCGCCCAAGAA---GCGGCGGCCGCAGCAACAGCGACAACAGATT------CATC-CGA----AGTCGT-CGCTTCATCGTCATGACTGCCGTCGTA---ATTCAAGTAAATCA-------AGGTTCTCTAGCTAACGGGTCTTTTTTTCTCTGCCAATAGGTTCACCTTCAGACCGGTCAGTGCGTAAGT--------AACATGCCAAA-TCCCGCGATGTAGCGCGTTCGAAACACCAAAGCTCACAATCATGAATAGGGTAACCAAATCGGTGCTGCCTTCTGGTATGTTACCTG-TCTGCCTCG-----------------------------ACACGGCCTTAATACGACGTTT--TTC---GTGCCTG-CACGACGG-C----CCCG---AACAG-TGAAATAGGTCA-AGATA----------GAGGGA-ACATAATACTAAT-AGGTCATTTATAGG--CAAACCATCTCTGGCGAGCACGGT-----CTCGACAGCAATGGAGTGTATGTACTAACTTCAAT-TCCTCCTGCTTCC------TGTTG-AGCTTGT-----AGGCTGAC--TCG-ATGGCCAT-T-TAGCTACAACGGTACCTCCGAGCTCCAGCTCG--AGCGTATGAGCGTCTACTTCAACGAGGCTTCCGGCAACAAGTACGTTCCTCGTGCC--GTCCTCGTCGATC--TCGAGCCC--------GGTACCATGGATGCCG--TCCGCGCCG-GTCCCTTCGGCCAGCTCTTCCGCCCTGA--CAACTTCGTCTTCGGTAAGGTTAGT--CATCT----------------ACTGATT-CC-CTT---------CAT-------CATTCTCC----------TTC-----ACACTTCATGC---C--ATG-A---TTTT-CAACC-TACGTGTT---GA----AAAT--TA-TTTTC-GC--TC---C-TTCCA-CAC--TTTTT--TC----GC-TGGT--TACCCCGCC-GC----GAGGCA--CCCGCACG--ACCCCGCGGT--G------CAAACGAAAAA--TTTCTTA--TCACA-GCCCC--ACC---T---TGCA-TAA-------GCA--------A-CCATGC-AT---------------TGCTCATGGGAT--CC----------ACTTT--G--AATAA--------TCGC-TAA---TGCCTTCAT--AC-AGGAAGCCG-CCGAGCTCGGT-AAGGGTTCCTT-CAAGTACGCC-TGGGTTCTTGACAAG-----------------CTC-AAGGCCGAGCGTGAGC------GTGGTATCACCATC-GATATCGCTCTCT--GGAAGTTCGAGACCAAC-GAGTACAATGT-CACCGTCATT-GGTTAGTACCCCTCC-ACCT--AT-------G--CCAT-GTGCT---GCTCCA-TAAGAC---ACTT-GACTAACCTT-GCTTTATAGACGCTCCC-GGTCAC-CGTGATTTCA-TCAAGAACATG
>Neopestalotiopsis aotearoa CBS 367.54 
TCTCCGTTGGTGAACCAGCGGAGGGATCATTATAGAGTTTT----CTAAAC-TCCCAACCCA-TGTGAACTTACCTTTTGTTGCCTCGGCAGGAGTT----------------------------------------------------ATAGGTCTTCTTA---------TAGCTG----C---------------------------TGCCGGTGGACCATTAAACTCTTGTTATTTTAT-GTAATCTGAGCGTCTTATTTTAATAAGTCAAAACTTTCAACAACGGATCTCTTGGTTCTGGCATCGATGAAGAACGCAGCGAAATGCGATAAGTAATGTGAATTGCAGAATTCAGTGAATCATCGAATCTTTGAACGCACATTGCGCCCATTAGTATTCTAGTGGGCATGCCTGTTCGAGCGTCATTTCAACCCTTAAGCCTAGCTTAGTGTTGGGAATCTACTTCTTT--ATAGTTGTAGTTCCTGAAATACAACGGCGGATTTGTAGTATCCTCTGAGCGTAGTAA-TTTTTTTCTCGCTTTTGTTAGGTGCTA-TAAC--TCCCAGCCGCTAAA-CCCCCAA-TTTTTT-GTGGTTGACCTCGGATCAGGTAGGAATACCCGCTGAACTTAACATGACTGCCCCCGACCTTCCCCTCTATTTACTAT--ACCAACCGACC-TACCCTGGACGC--GTCCCAAACT-CAATGGCCCCTGATTT-CTACCCCACATCC-T----------TCGAAAGC--TGTGCGCCCAAGAA---GCGGCGGCAGCAGCAACAGCGACAACAGATT------CATC-CGA----AGTCGT-CGCTTCATCGTCATGACTGCCGTCGTA---ACTCATGTAAATCA-------AGGTTCTCTAGCTAACGGGTCTTTTTTTCTCTGCCAATAGGTTCACCTTCAGACCGGTCAGTGCGTAAGT--------AACATGCCAAA-TCCCGCGATGTAGCGCGTTCGAAACACCAAAGCTCACAATCATGAACAGGGTAACCAAATTGGTGCTGCCTTCTGGTATGTAATCTG-TCTGCCTCG-----------------------------ACACGGCCTTAATACGACGTTT--TTC---GTGCCTG-CACGACGG-C----CCCG---ATCAG-TGAATTAGGTCA-AGATA----------CAGGGA-ACATGATGCTAAT-AGGTCATTTATAGG--CAAACCATCTCTGGCGAGCACGGT-----CTCGACAGCAATGGAGTGTATGTACTATTTTCAAT-TCCTCCTGCTTCC------TGTTG-AGCTTGT-----AGGCTGAC--TCG-ATGGCCAT-T-TAGCTACAACGGTACCTCCGAGCTCCAGCTCG--AGCGTATGAGCGTCTACTTCAACGAGGCTTCCGGCAACAAGTACGTTCCTCGTGCC--GTCCTCGTCGATC--TCGAGCCC--------GGTACCATGGATGCCG--TCCGCGCCG-GTCCCTTCGGCCAGCTCTTCCGCCCTGA--CAACTTCGTCTTCGGTAAGGTTAGT--CATTT----------------ATTGATT-CC-CAT---------CAT-------CATCCCCC----------TTC-----AC-TTCAGCAT---C--ATA-A---TTTT-CAACC-TACGTGTT---GA----AAAT--TA-TTTTC-GC--TC---C-TTCCA-CAC--TTTTT--TC----GC-TGGT--TACCCCGCC-GC----GAGGCA--CCCGCACG--ACCCCGCGGT--G------CAAACGAAAAA--TTTCTTA--TCACA-GCCCC--ACC---T---TGCA-CAA-------GCA--------A-CCATGC-AT---------------TGCTCATGAGAC--CC----------ACTTT--G--AACAA--------TTGC-TAA---TGCCTTCAT--AC-AGGAAGCCG-CCGAGCTCGGT-AAGGGTTCCTT-CAAGTACGCC-TGGGTTCTTGACAAG-----------------CTC-AAGGCCGAGCGTGAGC------GTGGTATCACCATC-GATATCGCTCTCT--GGAAGTTCGAGACCAAC-GAGTACAATGT-CACCGTCATT-GGTTAGTACCCCTCC-ACCT--AT-------G--CCAT-GTGCT---GCTCCA-TAAGAC---ACTT-GACTAACCTT-GCTTCATAGACGCTCCC-GGTCAC-CGTGATTTCA-TCAAGAACATG
>Neopestalotiopsis clavispora MFLUCC12-0281 
---------------------------CATTATAGAGTTTT----CTAAAC-TCCCAACCCA-TGTGAACTTACCTTTTGTTGCCTCGGCAGAAGTT----------------------------------------------------ATAGGTCTTCTTA---------TAGCTG----C---------------------------TGCCGGTGGACCATTAAACTCTTGTTATTTTAT-GTAATCTGAGCGTCTTATTTTAATAAGTCAAAACTTTCAACAACGGATCTCTTGGTTCTGGCATCGATGAAGAACGCAGCGAAATGCGATAAGTAATGTGAATTGCAGAATTCAGTGAATCATCGAATCTTTGAACGCACATTGCGCCCATTAGTATTCTAGTGGGCATGCCTGTTCGAGCGTCATTTCAACCCTTAAGCCTAGCTTAGTGTTGGGAATCTACTTCTCTTAGGAGTTGTAGTTCCTGAAATACAACGGCGGATTTGTAGTATCCTCTGAGCGTAGTAA-TTTTTTTCTCGCTTTTGTTAGGTGCTA-TAAC--TCCCAGCCGCTAAA-CCCCCAA-TTTTTT-GTGGTTGACCTCGGATCAGGT----------------------------------------------------------------------GACCCTTGGCCC-----------------------------------------------------------------------------------------------------------------------------------AGTTGTTGCCAGCA-CGGACTGACCGA-GACGAA---GTT--------------------------------------------------------------------------GTCAGGGCGGAAGA-----------------------------------------------------------------GCTGGCCGAAGGGACCGGCGCGGACGGCATCCATGGTACCGG--------------------------------------------GCTCGAGATCGAC--------------------GAGGACGG------CACG---AGGAA-CGTACT-------TGTTG----------CCGGAA-GCCTCGTTGAAGT--AGACGCTCATACGCTCGAGCTGGAGCTCGGAGGTACCGTTGTAGCTAAATGGCCATCGAGTCAGCCTACAAGCTCAAC---------------------------AGGAAGC-----AGGAGGAA--TTG-AAAATAGT-A-CATACACTCCATTGCTGTCGAGACCGTGCTCGCCAGAGATGGTTTGCCTA--TAAATGA-----CCTATTAGCATCATGTTCCCTGTATCTTGACCTAATTCACTGATCGGGGCCGTCGTGCAGGTACGAAAAACGTCGTATTAAGGCCGTGTCGAGGCAGACAGATTACATACCAGAAAGCAGCACCG--------AAGGTTAGT--CATCT----------------ATTGATT-CC-CAT---------CAT-------CATTTCCC----------TTC-----AC-TTCAGTGT---T--ATA-A---TTTT-CAACC-TACGTGTT---GA----AAAT--TA-TTTTC-GC--TC---C-TTCCA-CAC--TTTTT--TC----GC-TGGT--TACCCCGCC-GC----GAGGCA--CCCGCACG--ACCCCGCGGT--G------CAAACGAAAAA--TTTCTTA--TCACA-GCCCC--ACC---T---TGCA-CAA-------GCA--------A-TCATGC-AT---------------TGCTCATGAGAC--CC----------ACTTT--G--AACAA--------TTGC-TAA---TGCCTTCAT--AC-AGGAAGCCG-CCGAGCTCGGT-AAGGGTTCCTT-CAAGTACGCC-TGGGTTCTTGACAAG-----------------CTC-AAGGCCGAGCGTGAGC------GTGGTATCACCATC-GATATCGCTCTCT--GGAAGTTCGAGACCAAC-GAGTACAATGT-CACCGTCATT-GGTTAGTACCCCTCC-ACCT--AT-------G--CCAT-GTGCT---GCTCCA-TAAGAC---ACTT-GACTAACCTT-GCTTCATAGACGCTCCC-GGTCAC-CGTGATTTCA-TCAAGAACATG
>Neopestalotiopsis chiangmaiensis MFLUCC 18-0113
--------------------------------------------------------------------------------------------------------------------------------------------------------------------------------------------------------------------------------------------------------------------------------------------------------------------------------------------------------------------------------------------------------------------------------------------------------------------------------------------------------------------------------------------------------------------------------------------------------------------------------------------------------------------------------------------------------------------------------------------------------------------------------------------------------------------------------------------------------------AGTCAT-C------------------------------------------------------------------------------------------------------------------------------------------------------------------------------------------------------------------------------ACTCG-TCTGTCTCG-----------------------------AC-CGGCCTCAATACGACGTTT--TTC---GTGCCTG-CACGACAG-C----CCCG---AACAG-TGAATTAGGTCA-AGATA----------GAGGGA-ACATGATGCTAAT-AGGTCATTGATAGG--CAAACCATCTCTGGCGAGCACGGT-----CTCGACAGCAATGGAGTGTATGTACTATTTTCAAT-TCCTCCTGCTTCC------TGTTG-AGCTTGT-----AGGCTGAC--TCG-ATGGCCAT-T-TAGCTACAACGGTACCTCCGAGCTCCAGCTCG--AGCGTATGAGTGTCTACTTCAACGAGGCTTCCGGCAACAAGTACGTTCCTCGTGCC--GTCCTCGTCGATC--TCGAGCCC--------GGTACCATGGATGCCG--TCCGCGCCG-GTCCCTTCGGCCAGCTCTTCCGCCCTGA--CAACTTCGTCTTCGGTAAGGTTAGT--CATTT----------------ATTGATT-CC-CAT---------CAT-------CATCCCCC----------TTC-----AC-TTCAGCAT---C--ATA-A---TTTT-CAACC-TACGTGTT---GA----AAAT--TA-TTTTC-GC--TC---C-TTCCA-CAC--TTTTT--TC----GC-TGGT--TACCCCGCCGGC----GAGGCA--CCCGCACG--ACCCCGCGGT--G------CAAACGAAAAA--TTTCTTA--TCACA-GCCCC--ACC---T---TGCA-CAA-------GCA--------A-CCATGC-AT---------------TGCTCATGAGAC--CC----------ACTTC--G--AACAA--------TTGC-TAA---TGCCTTCAT--AC-AGGAAGCCG-CCGAGCTCGGT-AAGGGTTCCTT-CAAGTACGCC-TGGGTTCTTGACAAG-----------------CTC-AAGGCCGAGCGTGAGC------GTGGTATCACCATC-GATATCGCTCTCT--GGAAGTTCGAGACCAAC-GAGTACAATGT-CACCGTCATT-GGTTAGTACCCCTCC-ACCA--AT-------G--CCAT-ATGCT---GCTCCA-TAAGAC---ACTT-GACTAACCTT-ACTTCATAGACGCTCCC-GGTCAC-CGTGATTTCA-TCAAGAACATG
>Neopestalotiopsis chrysea MFLUCC12-0261 
---------------------------CATTATAGAGTTTT----CTAAAC-TCCCAACCCA-TGTGAACTTACCTTTTGTTGCCTCGGCAGAAGTT----------------------------------------------------ATAGGTCTTCTTA---------TAGCTG----C---------------------------TGCCGGTGGACCATTAAACTCTTGTTATTTTAT-GTAATCTGAGCGTCTTATTTTAATAAGTCAAAACTTTCAACAACGGATCTCTTGGTTCTGGCATCGATGAAGAACGCAGCGAAATGCGATAAGTAATGTGAATTGCAGAATTCAGTGAATCATCGAATCTTTGAACGCACATTGCGCCCATTAGTATTCTAGTGGGCATGCCTGTTCGAGCGTCATTTCAACCCTTAAGCCTAGCTTAGTGTTGGGAATCTACTTCTTT--ATAGTTGTAGTTCCTGAAATACAACGGCGGATTTGTAGTATCCTCTGAGCGTAGTAA-TTTTTTTCTCGCTTTTGTTAGGTGCTA-TAAC--TCCCAGCCGCTAAA-CCCCCAA-TTTTTT-GTGGTTGACCTCGGATCAGGT----------------------------------------------------------------------GACCCTTGGCCC-----------------------------------------------------------------------------------------------------------------------------------AGTTGTTGCCAGCACCGGACTGACCGAAGACGAA---GTT--------------------------------------------------------------------------GTCAGGGCGGAAGA-----------------------------------------------------------------GCTGGCCGAAGGGACCGGCGCGGACGGCATCCATGGTACCGG--------------------------------------------GCTCGAGATCGAC--------------------GAGGACGG------CACG---AGGAA-CGTACT-------TGTTG----------CCGGAA-GCCTCGTTGAAGT--AGACGCTCATACGCTCGAGCTGGAGCTCGGAGGTACCGTTGTAGCTAAATGGCCATCGAGTCAGCCTACAAGCTCAAC---------------------------AGGAAGC-----AGGAGGAA--TTG-AAGTTAGT-A-CATACACTCCATTGCTGTCGAGACCGTGCTCGCCAGAGATGGTTTGCCTA--TAAATGA-----CCTATTAGTATTATGTTCCCTCTATCTTGACCTATTTCACTGTTCGAGGCCGTCGTGCAGGCACGAAAAACGTCGTATCAAGGCCGTGTCGAGGCAGACAGGTTACATACCAGAAAGCAGCACCG--------AAGGTTAGT--CATCT----------------ACTGATT-CC-CGT---------CAT-------CATTCTCC----------TTC-----AC-TTCAGCGT---C--ATG-A---TTTT-CAACC-TACGTGTT---GA----AAAT--TA-TTTTC-GC--TC---C-TTCCA-CAC--TTTTT--TC----GC-TGGT--TACCCCGCC-GC----GAGGCA--CCCGCACG--ACCCCGCGGT--G------CAAACGAAAAA--TTTCTTA--TCACA-GCCCC--ACC---T---TGCA-TAA-------GCA--------A-CCATGC-AT---------------TGCTCATGAGAT--CC----------ACCTT--G--AACAA--------TCGC-TAA---TGCCTTCAT--AC-AGGAAGCCG-CCGAGCTCGGT-AAGGGTTCCTT-CAAGTACGCC-TGGGTTCTTGACAAG-----------------CTC-AAGGCCGAGCGTGAGC------GTGGTATCACCATC-GATATCGCTCTCT--GGAAGTTCGAGACCAAC-GAGTACAATGT-CACTGTCATT-GGTTAGTACCCCTCC-ACCT--AT-------G--CCAT-GTGCT---GCTCCA-TAAGAC---ACTT-GACTAACCTT-GCTTTATAGACGCTCCC-GGTCAC-CGTGATTTCA-TCAAGAACATG
>Neopestalotiopsis coffea-arabica HGUP4019 
-------------AGTAGCGGAG-GATCATTATAGAGTTTT----CTAAAC-TCCCAACCCA-TGTGAACTTACCTTTTGTTGCCTCGGCAGAAGTT----------------------------------------------------ATAGGTCTTCTTA---------TAGCTG----C---------------------------TGCCGGTGGACCATTAAACTCTTGTTATTTTAT-GTAATCTGAGCGTCTTATTTTAATAAGTCAAAACTTTCAACAACGGATCTCTTGGTTCTGGCATCGATGAAGAACGCAGCGAAATGCGATAAGTAATGTGAATTGCAGAATTCAGTGAATCATCGAATCTTTGAACGCACATTGCGCCCATTAGTATTCTAGTGGGCATGCCTGTTCGAGCGTCATTTCAACCCTTAAGCCTAGCTTAGTGTTGGGAATCTACTTCTTT--ATAGTTGTAGTTCCTGAAATACAACGGCGGATTTGTAGTATCCTCTGAGCGTAGTAATTTTTTTTCTCGCTTTTGTTAGGTGCTA-TAAC--TCCCAGCCGCTAAA-CCCCCAA-TTTTTT-GTGGTTGACCTCGGATCAGGTAGGAATACCCGCTGAACTTAA------------------------------------------------------------------------------------------------------------------------------------------------------------------------------------------------------------------------------------------------------------------------------------------------------------------------------------------------------------------------------------------------------------GAGTTATTACTG--------------------TCTGCCTCG-----------------------------ACACGGCCTTAATACGACGTTT--TTC---GTGCCTG-CACGACGG-C----CCCG---AACAGTTGAAATAGGTCA-AGATA----------GAGGGA-ACATAAGACTAAT-AGGTCATTTATAGG--CAAACCATCTCTGGCGAGCACGGT-----CTCGACAGCAATGGAGTGTATGTACTAACTTCAAT-TCCTCCTGCTTCC------TGTTG-AGCTTGT-----AGGCTGAC--TCG-ATGGCCAT-T-TAGCTACAACGGTACCTCCGAGCTCCAGCTCG--AGCGTATGAGCGTCTACTTCAACGAGGCTTCCGGCAACAAGTACGTTCCTCGTGCT--GTCCTCGTCGATC--TCGAGCCC--------GGTACCATGGATGCCG--TCCGCGCCG-GTCCCTTCGGCCAGCTCTTCCGCCCTGA--CAACTTCGTCTTCGGTAAGGTTAGT--CATTT----------------ATTGATT-CC-CAT---------CAT-------CATCCCCC----------TTC-----AC-TTCAGCAT---C--ATA-A---TTTT-CAACC-TACGTGTT---GA----AAAT--TA-TTTTC-GC--TC---C-TTCCA-CAC--TTTTT--TC----GC-TGGT--TACCCCGCC-GC----GAGGCA--CCCGCACG--ACCCCGCGGT--G------CAAACGAAAAA--TTTCTTA--TCACA-GCCCC--ACC---T---TGCA-CAA-------GCA--------A-CCATGC-AT---------------TGCTCATGAGAC--CC----------ACTTT--G--AACAA--------TTGC-TAA---TGCCTTCAT--AC-AGGAAGCCG-CCGAGCTCGGT-AAGGGTTCCTT-CAAGTACGCC-TGGGTTCTTGACAAG-----------------CTC-AAGGCCGAGCGTGAGC------GTGGTATCACCATC-GATATCGCTCTCT--GGAAGTTCGAGACCAAC-GAGTACAATGT-CACCGTCATT-GGTTAGTACCCCTCC-ACCT--AT-------G--CCAT-GTGCT---GCTCCA-TAAGAC---ACTT-GACTAACCTT-GCTTCATAGACGCTCCC-GGTCAC-CGTGATTTCA-TCAAGAACATG
>Neopestalotiopsis dendrobii MFLUCC 14-0106 
-------------ACCTGCGGAGGGATCATTATAGAGTTTT----CTAAAC-TCCCAACCCA-TGTGAACTTACCTTTTGTTGCCTCGGCAGAAGTT----------------------------------------------------ATAGGTCTTCTTA---------TAGCTG----C---------------------------TGCCGGTGGACCATTAAACTCTTGTTATTTTAT-GTAATCTGAGCGTCTTATTTTAATAAGTCAAAACTTTCAACAACGGATCTCTTGGTTCTGGCATCGATGAAGAACGCAGCGAAATGCGATAAGTAATGTGAATTGCAGAATTCAGTGAATCATCGAATCTTTGAACGCACATTGCGCCCATTAGTATTCTAGTGGGCATGCCTGTTCGAGCGTCATTTCAACCCTTAAGCCTAGCTTAGTGTTGGGAATCTACTTCTCTTAGGAGTTGTAGTTCCTGAAATACAACGGCGGATTTGTAGTATCCTCTGAGCGTAGTAA-TTTTTTTCTCGCTTTTGTTAGGTGCTA-TAAC--TCCCAGCCGCTAAA-CCCCCAA-TTTTTT------------------------------------------------------------------------------------------------------------------------------------------------------------------------------------------------------------------------------------------------------------------------------------------------------------------------------------------------------------------------------------------------------------------------------------------------------------GGTGCTGCTTTCTGGTATGTAACCTGCTCTGTCTCG-----------------------------TCACGGCCTCAATACGACGTTT--TTC---GTGCCTG-CACGACAG-C----CCCG---AACAG-TGAATTAGGTCA-AGATA----------GAGGGA-ACATGATGCTAAT-AGGTCATTGATAGG--CAAACCATCTCTGGCGAGCACGGT-----CTCGACAGCAATGGAGTGTATGTACTATTTTCAAT-TCCTCCTGCTTCC------TGTTG-AGCTTGT-----AGGCTGAC--TCG-ATGGCCAT-T-TAGCTACAACGGTACCTCCGAGCTCCAGCTCG--AGCGCATGAGTGTCTACTTCAACGAGGCTTCCGGCAACAAGTACGTTCCTCGTGCC--GTCCTCGTCGATC--TCGAGCCC--------GGTACCATGGATGCCG--TCCGCGCCG-GTCCCTTCGGCCAGCTCTTCCGCCCTGA--CAACTTCGTCTTCGGTAAGGTTAGT--CATTT----------------ATTGATT-CC-CAT---------CAT-------CATCCCCC----------TTC-----AC-TTCAGCAT---C--ATA-A---TTTT-TAACC-TACGTGTT---GA----AAAT--TA-TTTTC-GC--TC---C-TTCCA-CAC--TTTTT--TC----GC-TGGT--TACCCCGCC-GC----GAGGCA--CCCGCACG--ACCCCGCGGT--G------CAAACGAAAAA--TTTCTTA--TCACA-GCCCC--ACC---T---TGCA-CAA-------GCA--------A-CCATGC-AT---------------TGCTCATGAGAC--CC----------ACTTT--G--AACAA--------TTGC-TAA---TGCCTTCAT--AC-AGGAAGCCG-CCGAGCTCGGT-AAGGGTTC------------------------------------------------------------------------------------------------------------------------------------------------------------------------------------------------------------------------------------------------------------------------------
>Neopestalotiopsis foedans CGMCC3.9123 
---------------------------CATTATAGAGTTTT----CTAAAC-TCCCAACCCA-TGTGAACTTACCTTTTGTTGCCTCGGCAGAAGTT----------------------------------------------------ATAGGTCTTCTTA---------TAGCTG----C---------------------------TGCCGGTGGACCATTAAACTCTTGTTATTTTAT-GTAATCTGAGCGTCTTATTTTAATAAGTCAAAACTTTCAACAACGGATCTCTTGGTTCTGGCATCGATGAAGAACGCAGCGAAATGCGATAAGTAATGTGAATTGCAGAATTCAGTGAATCATCGAATCTTTGAACGCACATTGCGCCCATTAGTATTCTAGTGGGCATGCCTGTTCGAGCGTCATTTCAACCCTTAAGCCTAGCTTAGTGTTGGGAATCTACTTCTCTTAGGAGTTGTAGTTCCTGAAATACAACGGCGGATTTGTAGTATCCTCTGAGCGTAGTAA-TCTTTTTCTCGCTTTTGTTAGGTGCTA-TAAC--TCCCAGCCGCTAAA-CCCCCAA-TTTTTT-GTGGTTGACCTCGGATCAGGT----------------------------------------------------------------------GACCCTTGGCCC-----------------------------------------------------------------------------------------------------------------------------------AGTTGTTGCCAGCACCGGACTGACCGAAGACGAA---GTT--------------------------------------------------------------------------GTCAGGGCGGAAGA-----------------------------------------------------------------GCTGGCCGAAGGGACCGGCGCGGACGGCATCCATGGTACCGG--------------------------------------------GCTCGAGATCGAC--------------------GAGGACGG------CACG---AGGAA-CGTACT-------TGTTG----------CCGGAA-GCCTCGTTGAAGT--AGACGCTCATACGCTCGAGCTGGAGCTCGGAGGTACCGTTGTAGCTAAATGGCCATCGAGTCAGCCTACAAGCTTAAC---------------------------AGGAAGC-----AGGAGGAA--TTA-AAAATAGT-A-CATACACTCCATTGCTGTCGAGACCGTGCTCGCCAGAGATGGTTTGCCTA--TCAATGA-----CCTATTAGCATCATGTTCCCTCTATCTTGACCTAATTCACTGTTCGGGGCCGTCGTGCAGGCACGAAAAACGTCGTATTAAGGCCGTGTCGAGGCAGACAGGTTACATACCAGAAAGCAGCACCG--------AAGGTTAGT--CATGT----------------ATTGATT-CC-------------CAT-------CATCCCCC----------TTC-----AC-TTCAGCAT---C--ATA-A---ATTT-CAACC-TGCGTGTT---GA----AAAT--TA-TTTTC-GC--TC---C-TTCCA-CAC-TTTTTT--TC----GC-TGGT--TACCCCGCC-GC----GAGGCA--CCCGCACG--ACCCCGCGGT--G------CAAACGAAAAA--TTTCTTA--TCACA-GCCCC--ACC---T---TGCA-CAA-------GCA--------A-CCATGC-AT---------------TGCTCATGAGAC--CC----------ACTTT--G--AACAA--------TTGC-TAA---TGCCTTCAT--AC-AGGAAGCCG-CCGAGCTCGGT-AAGGGTTCCTT-CAAGTACGCC-TGGGTTCTTGACAAG-----------------CTC-AAGGCCGAGCGTGAGC------GTGGTATCACCATC-GATATCGCTCTCT--GGAAGTTCGAGACCAAC-GAGTACAATGT-CACCGTCATT-GGTTAGTACCCCTCC-ACCT--AT-------G--CCAT-GTGCT---GCTCCA-TAAGAC---ACTT-GACTAACCTT-GCTTCAAAGACGCTCCC-GGTCAC-CGTGATTTCA-TCAAGAACATG
>Neopestalotiopsis hadrolaeliae COAD 2637
------------------------------------------------------------------------------------CTCGGCAGAAGTT----------------------------------------------------ATAGGTCTTCTTA---------TAGCTG----C---------------------------TGCCGGTGGACCATTAAACTCTTGTTATTTTAT-GTAATCTGAGCGTCTTATTTTAATAAGTCAAAACTTTCAACAACGGATCTCTTGGTTCTGGCATCGATGAAGAACGCAGCGAAATGCGATAAGTAATGTGAATTGCAGAATTCAGTGAATCATCGAATCTTTGAACGCACATTGCGCCCATTAGTATTCTAGTGGGCATGCCTGTTCGAGCGTCATTTCAACCCTTAAGCCTAGCTTAGTGTTGGGAATCTACTTCTTT--ATAGTTGTAGTTCCTGAAATACAACGGCGGATTTGTAGTATCCTCTGAGCGTAGTAA-TTTTTTTCTCGCTTTTGTTAGGTGCTA-TAAC--TCCCAGCCGCTAAA-CCCCCAA-TTTTTT-GTGGTTGACCTCGGATCAGGTAGGAATACCCGCTGAACTTAA-----------CTGACTTTCCCTCCTATTTACTAT--ACCAACCGACCTTACCCTGGACGCCGTTCCCAAACTCCAATGGCCCCTGATTTCCTACCCCACATCCTT----------TCGAAAGC--TGTGCGCCCAAGAA---GCGGCGGCAGCAGCAACAGCGACAACAGATT------CATC-CGA----AGTCGT-CGCTTCATCGTCATGACTGCCGTCGTA---ACTCATGTAAATCA-------AGGTTCTCTAGCTAACGGGTCTTTTTTTCTCTGCCAATAGGTTCACCTTCAGACCGGTCAGTGCGTAAGT--------AACATGCCAAA-TCCCGCGATGTAGCGCGTTCGAAACACCAAAGCTCACAATCATGAACAGGGTAACCAAATTGGTGCTGCCTTCTGGTATGTAACCTG-TCTGCCTCG-----------------------------ACACGGCCTTGATACGACGTTT--TTC---GTGCCTG-CACGACGG-C----CCCG---AACAG-TGAATTAGGTCA-AGATA----------CAGGGA-ACATGATGCTAAT-AGGTCATTTATAGG--CAAACCATCTCTGGCGAGCACGGT-----CTCGACAGCAATGGAGTGTATGTACCATTTTCAAT-CCCTCCTGCTTCC------TGTTG-AGCTTGT-----AGGCTGAC--TCG-ATGGCCAT-T-TAGCTACAACGGTACCTCCGAGCTTCAGCTCG--AGCGTATGAGCGTCTACTTCAACGAGGCTTCTGGCAACAAGTACGTTCCTCGTGCC--GTCCTCGTCGATC--TCGAGCCC--------GGTACCATGGATGCCG--TCCGCGCTG-GTCCCTTCGGCCAGCTCTTCCGCCCTGA--CAACTTCGTCTTCGGT--GGTTAGT--CATCT----------------ATTGATT-CC-CAT---------CAT-------CATTCCCC----------TTC-----AC-TTCAGCGT---C--ATG-A---TTTT-CAACA-TACGTGTT---GA----AAAT--TA-TTTTC-GC--TC---C-TTCCA-CACTTTTTTT--TC----GC-TGGT--TACCCCGCC-GC----GAGGCA--CCCGCACG--ACCCCGCGGT--G------CAAACGAAAAA--TTTCTTA--TCACA-GCCCC--ACC---T---TGCA-CAA-------GCA--------A-CCATGC-AT---------------TGCTCATGAGAC--CC----------ACTTT--G--AACAA--------TTGC-TAA---TTCCTTCAT--TC-AGGAAGCCG-CCGAGCTCGGT-AAGGGTTCCTT-CAAGTACGCC-TGGGTTCTTGACAAG-----------------CTC-AAGGCCGAGCGTGAGC------GTGGTATCACCATC-GATATCGCTCTCT--GGAAGTTCGAGACCAAC-GAGTACAATGT-CACCGTCATT-GGTCAGTACCCCTCC-ACCT--AT-------G--CCAT-GTACT---GCTCCA-TAAGAC---ACTT-GACTAACCTT-GCTTCATAGACGCTCCC-GGTCAC-CGTGATTTCA-TCAAG------
>Neopestalotiopsis macadamiae BRIP 63737c 
AAGGGGGCGCAACATAAGCGGAGGAACTGTGTGAAATTGTTACCGCCAA---TCCCAACCCA-TGTGAACTTACCTTTTGTTGCCTCGGCAGAAGTT----------------------------------------------------ATAGGTCTTCTTA---------TAGCTG----C---------------------------TGCCGGTGGACCATTAAACTCTTGTTATTTTAT-GTAATCTGAGCGTCTTATTTTAATAAGTCAAAACTTTCAACAACGGATCTCTTGGTTCTGGCATCGATGAAGAACGCAGCGAAATGCGATAAGTAATGTGAATTGCAGAATTCAGTGAATCATCGAATCTTTGAACGCACATTGCGCCCATTAGTATTCTAGTGGGCATGCCTGTTCGAGCGTCATTTCAACCCTTAAGCCTAGCTTAGTGTTGGGAATCTACTTCTCTTAGGAGTTGTAGTTCCTGAAATACAACGGCGGATTTGTAGTATCCTCTGAGCGTAGTAA-TTTTTTTCTCGCTTTTGTTAGGGGGTA-TAAC--TCCCAGCCGCTAAA-CCCCCAA-TTTTTT-GTGGGTGACCTCGGATCAGG--------------------------------------------------------------------------------------------------------------------------------------------------------------------------------------------------------------------------------------------------------------------------------------------------------------------------------------------------------------------------------------------------------------------------------------------------------------------------------------------------------ACACGACCTTAATACGACGTTT--TTC---GTGCCTG-CACGACGG-C----CCCG---AACAG-TGAAATAGGTCA-AGATA----------GAGGGA-ACATAATACTAAT-AGGTCATTTATAGG--CAAACCATCTCTGGCGAGCACGGT-----CTCGACAGCAATGGAGTGTATGTACTAACTTCAAT-TCCTCCTGCTTCC------TGTTG-AGCTTGT-----AGGCTGAC--TTG-ATGGCCAT-T-TAGCTACAACGGTACCTCCGAGCTCCAGCTCG--AGCGTATGAGCGTCTACTTCAACGAGGCTTCCGGCAACAAGTACGTTCCTCGTGCC--GTCCTCGTCGATC--TCGAGCCC--------GGTACCATGGATGCCG--TCCGCGCCG-GTCCCTTCGGCCAGCTCTTCCGCCCTGA--CAACTTCGTCTTCGGT-------------------------------------------------------------------------------------------------------------------------------------------A----AAAT--TA-TTTTC-GC--TC---C-TTCCA-CAC--TTTTT--TC----GC-TGGT--TACCCCGCC-GC----GAGGCA--CCCGCACG--ACCCCGCGGT--G------CAAACGAAAAA--TTTCTTA--TCACA-GCCCC--ACC---T---TGCA-TAA-------GCA--------A-CCATGC-TT---------------TGCTCATGAGAT--CC----------ACTTT--G--AACAA--------TTGC-TAA---TGCCTTCAT--AC-AGGAAGCCG-CCGAGCTCGGT-AAGGGTTCCTT-CAAGT-------------------------------------------------------------------------------------------------------------------------------------------------------ACCT--GT-------G----------------------------------------------------------------------------------------------
>Neopestalotiopsis pernambucana URM 7148-01 
TCTCCGTTGGTGAACCAGCGGAGGGATCATTATAGAGTTTT----CTAAAC-TCCCAACCCA-TGTGAACTTACCTTTTGTTGCCTCGGCAGAANTT----------------------------------------------------ATAGGTCTTCTTA---------TAGCTG----C---------------------------TGCCGGTGGACCATTAAACTCTTGTTATTTTAT-GTAATCTGAGCGTCTTATTTTAATAAGTCAAAACTTTCAACAACGGATCTCTTGGTTCTGGCATCGATGAAGAACGCAGCGAAATGCGATAAGTAATGTGAATTGCAGAATTCAGTGAATCATCGAATCTTTGAACGCACATTGCGCCCATTAGTATTCTAGTGGGCATGCCTGTTCGAGCGTCATTTCAACCCTTAAGCCTAGCTTAGTGTTGGGAATCTACTTCTTTTATTAGTTGTAGTTCCTGAAATACAACGGCGGATTTGTAGTATCCTCTGAGCGTAGTAA-TTTTTTTCTCGCTTTTGTTAGGTGCTA-TAAN--TCCCAGCCGNTAAA-CCCCCAA----------------------------------------------------------------------------------------------------------------------------------------------------------------------------------------------------------------------------------------------------------------------------------------------------------------------------------------------------------------------------------------------------------------------------------------------------------------------------------------------------------------------------------------------------------------------------------------------------------------------------------------------------------------------------------------------------------------------------------------------------------------------------------------------------------------------------------------------------------------------------------------------------------------------------------------------------------------------------------------------------------AAGGTTAGT--CATTT----------------ATTGATT-CC-CAT---------CAT-------CATCCCCC----------TTC-----AC-CTCAGCAT---C--ATA-A---TTTT-CAACC-TACGTGGT---GA----AAAT--TA-TTTTC-GC--TC---C-TTCCA-CACTTTTTTT--TC----GC-TGGT--TACCCCGCC-GC----GAGGCA--CCCGCACG--ACCCCGCGGT--G------CAAACGAAAAA--TTTCTTA--TCACA-GCCCC--ACC---T---TGCA-CAA-------GCA--------A-CCATGC-AT---------------TGCTCATGAGAC--CC----------ACTTT--G--AACAA--------TTGC-TAA---TGCCTTCAT--AC-AGGAAGCCG-CCGAGCTCGGT-AAGGGTTCCTT-CAAGTACGCC-TGGGTTCTTGACAAG-----------------CTC-AAGGCCGAGCGTGAGC------GTGGTATCACCATC-GATATCGCTCTCT--GGAAGTTCGAGACCAAC-GAGTACAATGT-CACCGTCATT-GGTTAGTACCCCTCC-ACCT--AT-------G--CCAT-GTGCT---GCTCCA-TAAGAC---ACTT-GACTAACCTT-GCTTCATAGACGCTCCC-GGTCAC-CGTGATTTCA-TCAAGAACATG
>Neopestalotiopsis cocoes MFLUCC 15-0152 
TCTCCGTTGGTGAACCAGCGGAGGGATCATTATAGAGTTTT----CTAAAC-TCCCAACCCA-TGTGAACTTACCTTTTGTTGCCTCGGCAGAAGTT----------------------------------------------------ATAGGTCTTCTTA---------TAGCTG----C---------------------------TGCCGGTGGACCATTAAACTCTTGTTATTTTAT-GTAATCTGAGCGTCTTATTTTAATAAGTCAAAACTTTCAACAACGGATCTCTTGGTTCTGGCATCGATGAAGAACGCAGCGAAATGCGATAAGTAATGTGAATTGCAGAATTCAGTGAATCATCGAATCTTTGAACGCACATTGCGCCCATTAGTATTCTAGTGGGCATGCCTGTTCGAGCGTCATTTCAACCCTTAAGCCTAGCTTAGTGTTGGGAATCTACTTCTCTTAGGAGTTGTAGTTCCTGAAATACAACGGCGGATTTGTAGTATCCTCTGAGCGTAGTAA-TTTTTTTCTCGCTTTTGTTAGGTGCTACTAAC--TCCCAGCCGCTAAA-CCCCCAA-TTTTTT-GTGG-TGACCTCGGATCA-GTAGAAT--------------------------------------------------------------------------------------------------------------------------------------------------------------------------------------------------------------------------------------------------------------------------------------------------------------------------------------------------------------------------------------------------------------------------------------------------------------------------------------------------------------------------------------------------------------------------------------------------------------------------------------------------------------------------------------------------------------------------------------------------------------------------------------------------------------------------------------------------------------------------------------------------------------------------------------------------------------------------------------------------------AT---------CAT---------CAT-------CATTCCC-----------TTC-----ACTTCAGGCAT---C--ATGAA---TTTT-CAACC-TACGTGTT---GA-----AAT--TA-TTTTC-GC--TC---CTTTCCA-CAC--TTTTT--TC----GCATGGT--TACCCCGCC-GC----GAGGCA--CCCGCACG--ACCCCGCGGT--G------CAAACGAAAAA--TTTCTTA--TCACA-GCCCC--ACC---T---TGCA-CAA-------GCA--------A-CCATGC-AT---------------TGCTCATGAGAC--CC----------ACTTT--G--AAAAA--------TTGC-GAA---TGCCTTCTT--AC-AGGAAGCCG-CCGAGATCGGT-AAGGGTTCCTT-CAAG----------------------------------------------------------------------------------------------------------------------------------------------------------------------------------------------------------------------------------------------------------------------
>Neopestalotiopsis ellipsospora MFLUCC12-0283 
---------------------------CATTATAGAGTTTT----CTAAAC-TCCCAACCCA-TGTGAACTTACCTTTTGTTGCCTCGGCAGAAGTT----------------------------------------------------ATAGGTCTTCTTA---------TAGCTG----C---------------------------TGCCGGTGGACCATTAAACTCTTGTTATTTTAT-GTAATCTGAGCGTCTTATTTTAATAAGTCAAAACTTTCAACAACGGATCTCTTGGTTCTGGCATCGATGAAGAACGCAGCGAAATGCGATAAGTAATGTGAATTGCAGAATTCAGTGAATCATCGAATCTTTGAACGCACATTGCGCCCATTAGTATTCTAGTGGGCATGCCTGTTCGAGCGTCATTTCAACCCTTAAGCCTAGCTTAGTGTTGGGAATCTACTTCTCTTAGGAGTTGTAGTTCCTGAAATACAACGGCGGATTTGTAGTATCCTCTGAGCGTAGTAA-TTTTTTTCTCGCTTTTGTTAGGTGCTA-TAAC--TCCCAGCCGCTAAA-CCCCCAA-TTTTTT-GTGGTTGACCTCGGATCAGGT----------------------------------------------------------------------GACCCTTGGCCC-----------------------------------------------------------------------------------------------------------------------------------AGTTGTTGCCAGCACCGGACTGACCGAAGACGAA---GTT--------------------------------------------------------------------------GTCAGGGCGGAAGA-----------------------------------------------------------------GCTGGCCGAAGGGACCGGCGCGGACGGCATCCATGGTACCGG--------------------------------------------GCTCGAGATCGAC--------------------GAGGACGG------CACG---AGGAA-CGTACT-------TGTTG----------CCGGAA-GCCTCGTTGAAGT--AGACGCTCATACGCTCGAGCTGGAGCTCGGAGGTACCGTTGTAGCTAAATGGCCATCGAGTCAGCCTACAAGCTCAAC---------------------------AGGAAGC-----AGGAGGAA--TTG-AAAATAGT-A-CATACACTCCATTGCTGTCGAGACCGTGCTCGCCAGAGATGGTTTGCCTA--TAAATGA-----CCTATTAGCATCATGTTCCCTGTATCTTGACCTAATTCACTGATCGGGGCCATCGTGCAGGCACGAAAAACGTCGTATTAAGGCCGTGTCGAGGCAGACAGATTACATACCAGAAAGCAGCACCG--------AAGGTTAGT--CATTT----------------ATTGATT-CC-AAT---------CAT-------CATCCCCC----------TTC-----AC-TTCAGCAT---C--ATA-A---TTTT-CAACC-TACGTGTT---GA----AAAT--TA-TTTTC-GC--TC---C-TTCCA-CAC--TTTTT--TC----GC-TGGT--TACCCCGCC-AC----GAGGCA--CCCGCACG--ACCCCGCGAT--G------CAAACGAAAAA--TTTCTTA--TCACA-GCCCC--ACC---T---TACA-CAA-------GCA--------A-CCATGC-AT---------------TGCTCATGAGAC--CC----------ACTTT--G--AACAA--------TTGC-TAA---TGCCTTCAT--AC-AGGAAGCCG-CCGAGCTCGGT-AAGGGTTCCTT-CAAGTACGCC-TGGGTTCTTGACAAG-----------------CTC-AAGGCCGAGCGTGAGC------GTGGTATCACCATC-GATATCGCTCTCT--GGAAGTTCGAGACCAAC-GAGTACAATGT-CACCGTCATT-GGTTAGTACCCCTCC-ACCT--AT-------G--CCAT-GTGCT---GCTCCA-TAAGAC---ACTT-GACTAACCTT-GCTTCATAGACGCTCCC-GGTCAC-CGTGATTTCA-TCAAGAACATG
>Neopestalotiopsis samarangensis MFLUCC 12-0233
---------------------------CATTATAGAGTTTT----CTAAAC-TCCCAACCCA-TGTGAACTTACCTTTTGTTGCCTCGGCAGAAGTT----------------------------------------------------ATAGGTCTTCTTA---------TAGCTG----C---------------------------TGCCGGTGGACCATTAAACTCTTGTTATTTTAT-GTAATCTGAGCGTCTTATTTTAATAAGTCAAAACTTTCAACAACGGATCTCTTGGTTCTGGCATCGATGAAGAACGCAGCGAAATGCGATAAGTAATGTGAATTGCAGAATTCAGTGAATCATCGAATCTTTGAACGCACATTGCGCCCATTAGTATTCTAGTGGGCATGCCTGTTCGAGCGTCATTTCAACCCTTAAGCCTAGCTTAGTGTTGGGAATCTACTTCTTT--ATAGTTGTAGTTCCTGAAATACAACGGCGGATTTGTAGTATCCTCTGAGCGTAGTAA-TTTTTTTCTCGCTTTTGTTAGGTGCTA-TAAC--TCCCAGCCGCTAAA-CCCCCAA-TTTTTT-GTGGTTGACCTCGGATCAGGT----------------------------------------------------------------------GACCCTTGGCCC-----------------------------------------------------------------------------------------------------------------------------------AGTTGTTGCCAGCACCGGACTGACCGAAGACGAA---GTT--------------------------------------------------------------------------GTCAGGGCGGAAGA-----------------------------------------------------------------GCTGGCCGAAGGGACCGGCGCGGACGGCATCCATGGTACCGG--------------------------------------------GCTCGAGATCGAC--------------------GAGGACGG------CACG---AGGGA-CGTACT-------TGTTG----------CCGGAA-GCCTCGTTGAAGT--AGACGCTCATACGCTCGAGCTGGAGCTCGGAGGTACCGTTGTAGCTAAATGGCCATCGAGTCAGCCTACAAGCTCAAC---------------------------AGGAAGC-----AGGAGGAA--TTG-AAAATAGT-A-CATACACTCCATTGCTGTCGAGACCGTGCTCGCCAGAGATGGTTTGCCTA--TAAATGA-----CCTATTAGCATCATGTTCCCTGTATCTTGACCTAATTCACTGATCGGGGCCGTCGTGCAGGCACGAAAAACGTCGTATTAAGGCCGTGTCGAGGCAGACAGATTACATACCAGAAAGCAGCACCG--------AAGGTTAGT--CATTT----------------ATTGATT-CC-CAT---------CAT-------CATCCCCC----------TTG-----AC-TTCAGCAT---C--ATA-A---TTTT-CAACC-TACGTGTT---GA----AAAT--TA-TTTTC-GC--TC---C-TTCCA-CAC--TTTTT--TC----GC-TGGT--TACCCCGCC-GC----GAGGCA--CCCGCACG--ACCCCGCGGT--G------CAAACGAAAAA--TTTCTTA--TCACA-GCCCC--ACC---T---TGCA-CAA-------GCA--------A-CCATGC-AT---------------TGCTCATGAGAC--CC----------ACTTT--G--AACAA--------TTGC-TAA---TGCCTTCAT--AC-AGGAAGCCG-CCGAGCTCGGT-AAGGGTTCCTT-CAAGTACGCC-TGGGTTCTTGACAAG-----------------CTC-AAGGCCGAGCGTGAGC------GTGGTATCACCATC-GATATCGCTCTCT--GGAAGTTCGAGACCAAC-GAGTACAATGT-CACCGTCATT-GGTTAGTACCCCTCC-GCCT--AT-------G--CCAT-GTGCT---GCTCCA-TAAGAC---ACTT-GACTAACCTT-GCTTCATAGACGCTCCC-GGTCAC-CGTGATTTCA-TCAAGAACATG
>Neopestalotiopsis alpapicalis MFLUCC 17-2544
----CGTTGGTGAACCAGCGGAGGGATCATTATAGAGTTTT----CTAAAC-TCCCAACCCA-TGTGAACTTACCTT-TGTTGCCTCGGCAGAAGTT----------------------------------------------------ATAGGTCTTCTTA---------TAGCTG----C---------------------------TGCCGGTGGACCATTAAACTCTTGTTATTTTAT-GTAATCTGAGCGTCTTATTTTAATAAGTCAAAACTTTCAACAACGGATCTCTTGGTTCTGGCATCGATGAAGAACGCAGCGAAATGCGATAAGTAATGTGAATTGCAGAATTCAGTGAATCATCGAATCTTTGAACGCACATTGCGCCCATTAGTATTCTAGTGGGCATGCCTGTTCGAGCGTCATTTCAACCCTTAAGCCTAGCTTAGTGTTGGGAATCTACTTCTTT--ATAGTTGTAGTTCCTGAAATACAACGGCGGATTTGTAGTATCCTCTGAGCGTAGTAA-TTTTTTTCTCGCTTTTGTTAGGTGCTA-TAAC--TCCCAGCCGCTAAA-CCCCCAA-TTTTTT-GTGGTTGACCTCGGATCAGGT--------------------------------------------------------------------------------------------------------------------------------------------------------------------------------------------------------------------------------------------------------------------------------------------------------------------------------------------------------------------------------------------------------------------------GGTAACCAAATCGGTGCTGCTTTCTGGTATGTAATCTG-TCTGCCTCG-----------------------------ACACGGCCTTAATACGACGTTT--TTC---GTGCCTG-CACGACGG-C----CCCG---ATCAG-TGAATTAGGTCA-AGATA----------CAGGGA-ACATGATGCTAAT-AGGTCATTTATAGG--CAAACCATCTCTGGCGAGCACGGT-----CTCGACAGCAATGGAGTGTATGTACTATTTTCAAT-TCCTCCTGCTTCC------TGTTG-AGCTTGT-----AGGCTGAC--TCG-ATGGCCAT-T-TAGCTACAACGGTACCTCCGAGCTCCAGCTCG--AGCGTATGAGCGTCTACTTCAACGAGGCTTCCGGCAACAAGTACGTTCCTCGTGCC--GTCCTCGTCGATC--TCGAGCCC--------GGTACCATGGATGCCG--TCCGCGCCG-GTCCCTTCGGCCAGCTCTTCCGCCCTGA--CAACTTCGTCTTCGGTAAGGTTAGT--CA-------------------AGTGTCT----CATGGTGCAGCACAT---------------------------------------GGCATAGGTGGAGG-A---GTAC-TAACCAATGACGGT---GA----CATT-GTACTCGTT-GGTCTCGAAC-TTCCA-GAGAGCGATA--TC----GA-TGGTGATACCACGCT---------------CACGCTCG--GCCTTG-----AG------CTTGTCAAGAA------------CCCA-GGCGT--ACT---T--------GAA-------GGA--------ACCCTTAC-CG---------------AGCTCGGCGGCT--TCCTGTATGAAGGCATT-----AGCAA--------TTGT------------TCAA-----AGTGGGTCTCATGAGCAATGC--ATGGTTGCTT----GTGCAAGGTGGGGCTGTGATAAGAAATTTTTCGTTTGCACCGC-GGGGTCGTGCGGGTGCCTCGCGGCGGGGTAACCAGC-GAA------------AAAAGTGTGGAAGGAGC-GAAAATAATTTTCAACA-CGTA-GGTTGAAA--------------AT-------T-------ATGCT------------------------GA---------------------------AGTGAA------------GGGGGATGATG
>Neopestalotiopsis magna MFLUCC 12-0652
---------------------------CATTATAGAGTTTT----CTAAAC-TCCCAACCCA-TGTGAACTTACCTTTTGTTGCCTCGGCAGAAGCT----------------------------------------------------ATAGGACTTCTTA---------TAGCTG----C---------------------------TGCCGGTGGACCACTAAACTCTTGTTATTTTAT-GGAATCTGAGCGTCTTATTTTAATAAGTCAAAACTTTCAACAACGGATCTCTTGGTTCTGGCATCGATGAAGAACGCAGCGAAATGCGATAAGTAATGTGAATTGCAGAATTCAGTGAATCATCGAATCTTTGAACGCACATTGCGCCCATTAGTATTCTAGTGGGCATGCCTGTTCGAGCGTCATTTCAACCCTTAAGCCTAGCTTAGTGTTGGGAATCTACTTCTTCTAGGAGTCGTAGTTCCTGAAATACAACGGCGGATTTATAGTGTCCTCTGAGCGTAGTAA-TTTTTTTCTCGCTTTTGTCAGGTGCTG-TAAC--TCCCAGCCGCTAAA-CCCCTAA-TTTTTT-GTGGTTGACCTCGGATCAGGT------------------------------------------------------------------------------------------------------------------------------------------------------------------------------------------------------------------------------------------------------------------------------------------------------------------------------------------------------------------------------------------------------------------------------CACGGATGAGAGCGGACGGCATCCATGGTACCGG--------------------------------------------GCTCGAGATCAAC--------------------GAGGACGG------CACG---AGGAA-CATACT-------TGTTG----------CCGGTA-GCCTCGTTGAAGT--AGACGCTCATACGCTCGAGCTGGAGCTCGGAGGTACCGTTGTAGCTAAATGGCCATCGAGTCAGCCTACAAGCTCAGC---------------------------AGGAAGC-----AGGAGGAA--TTG-AAAATAGT-A-CATACACTCCATTGCTGTCGAGACCGTGCTCGCCAGAGATGGTTTGCCTA--TAAATGA-----CCTATTAGCATTATGTTCCCTGTATCTTGACCTAATTCCCTGTTCGGGGCCGTCGTGAAGGCACAAAAAACGTCGTATCAAGGCCGTGTCGAGGCAGACAGGTTACATACCAGAAGGCAGCACCAATTTGGTTAAGGTTAGT--CA-------------------AGTGTCT----TATGGTGCAGAACAT---------------------------------------GACATAG----GTGGAGAGGTAC-TAACCAATGACGGT---GA----CATT-GTACTCGTT-GGTCTCGAAC-TTCCA-GAGAGCGATA--TC----GA-TGGTGATACCACGCT---------------CACGCTCG--GCCTTGAG-----------CTTGTCAAGAA------------CCCA-GGCGT--ACT---T--------GAA-------GGA--------ACCCTTAC-CG---------------AGCTCGGCAGCT--TCCTGTATCAAGGCATT-----AGCAA--------TTATTCAA-----------------AGTGGGTCTCATGAGCAATGC--ATGGTTGCTT----GTGCAAGGTGGGGCTGTGATAAGAAATTTTTCGTTTGCACCGC-GGGGTCGTGCGGGTGCCTCGCGGCGGGGTAACCAGCGGAAA-----------AAAAGTGTGGAAGGAGC-GAAAATAATTTTCAACGT-----GGTTGAAAATCATGA-CCCTGAATTGAAAAGG---AATGGTGATGGTAATCAA-TA------------GACTAACCTT---------------CTC------------------------------
>Neopestalotiopsis umberspora MFLUCC12-0285 
---------------------------CATTATAGAGTTTT----CTAAAC-TCCCAACCCA-TGTGAACTTACCTTTTGTTGCCTCGGCAGAAGTT----------------------------------------------------ATAGGTCTTCTTA---------TAGCTG----C---------------------------TGCCGGTGGACCATTAAACTCTTGTTATTTTAT-GTAATCTGAGCGTCTTATTTTAATAAGTCAAAACTTTCAACAACGGATCTCTTGGTTCTGGCATCGATGAAGAACGCAGCGAAATGCGATAAGTAATGTGAATTGCAGAATTCAGTGAATCATCGAATCTTTGAACGCACATTGCGCCCATTAGTATTCTAGTGGGCATGCCTGTTCGAGCGTCATTTCAACCCTTAAGCCTAGCTTAGTGTTGGGAATCTACTTCTTT--ATAGTTGTAGTTCCTGAAATACAACGGCGGATTTGTAGTATCCTCTGAGCGTAGTAA-TTTTTTTCTCGCTTTTGTTAGGTGCTA-TAAC--TCCCAGCCGCTAAA-CCCCCAA-TTTTTT-GTGGTTGACCTCGGATCAGGT----------------------------------------------------------------------GACCCTTGGCCC-----------------------------------------------------------------------------------------------------------------------------------AGTTGTTGCCAGCACCGGACTGACCGAAGACGAA---GTT--------------------------------------------------------------------------GTCAGGGCGGAAGA-----------------------------------------------------------------GCTGGCCGAAGGGACCGGCGCGGACGGCATCCATGGTACCGG--------------------------------------------GCTCGAGATCGAC--------------------GAGGACGG------CACG---AGGAA-CGTACT-------TGTTG----------CCGGAA-GCCTCGTTGAAGT--AGACGCTCATACGCTCGAGCTGGAGCTCGGAGGTACCGTTGTAGCTAAATGGCCATCGAGTCAGCCTACAAGCTCAAC---------------------------AGGAAGC-----AGGAGGAA--TTG-AAGTTAGT-A-CATACACTCCATTGCTGTCGAGACCGTGCTCGCCAGAGATGGTTTGCCTA--TAAATGA-----CCTATTAGTATTATGTTCCCTCTATCTTGACCTATTTCACTGTTCGAGGCCGTCGTGCAGGCACGAAAAACGTCGTATCAAGGCCG-GTCGA-GCAGACAGGTTACATACCAGAAAGCAGCACCG--------AAGGTTAGT--CATCT----------------ACTGATT-CC-CGT---------CAT-------CATTCTCC----------TTC-----AC-TTCAGCGT---C--ATG-A---TTTT-CAACC-TACGTGTT---GA----AAAT--TA-TTTTC-GC--TC---C-TTCCA-CAC--TTTTT--TC----GC-TGGT--TACCCCGCC-GC----GAGGCA--CCCGCACG--ACCCCGCGGT--G------CAAACGAAAAA--TTTCTTA--TCACA-GCCCC--ACC---T---TGCA-TAA-------GCA--------A-CCATGC-AT---------------TGCTCATGAGAT--CC----------ACTTT--G--AACAA--------TCGC-TAA---TGCCTTCAT--AC-AGGAAGCCG-CCGAGCTCGGT-AAGGGTTCCTT-CAAGTACGCC-TGGGTTCTTGACAAG-----------------CTC-AAGGCCGAGCGTGAGC------GTGGTATCACCATC-GATATCGCTCTCT--GGAAGTTCGAGACCAAC-GAGTACAATGT-CACCGTCATT-GGTTAGTACCCCTCC-ACCT--AT-------G--CCAT-GTGCT---GCTCCA-TAAGAC---ACTT-GACTAACCTT-GCTTTATAGACGCTCCC-GGTCAC-CGTGATTTCA-TCAAGAACATG
>Neopestalotiopsis steyaertii IMI 192475
---------------------------CATTATAGAGTTTT----CTAAAC-TCCCAACCCA-TGTGAACTTACCTTTTGTTGCCTCGGCAGAAGTTACCCGGT-------------------------------------ACCTGGAGACAGGTTACCCTG---------TAGCTG----C---------------------------TGCCGGTGGACCACTAAACTCTTGTTATTTTAT-GTAATCTGAGCGTCTTATTTTAATAAGTCAAAACTTTCAACAACGGATCTCTTGGTTCTGGCATCGATGAAGAACGCAGCGAAATGCGATAAGTAATGTGAATTGCAGAATTCAGTGAATCATCGAATCTTTGAACGCACATTGCGCCCATTAGTATTCTAGTGGGCATGCCTGTTCGAGCGTCATTTCAACCCTTAAGCCTAGCTTAGTGTTGGGAATCTACTTCTTTTATTAGTTGTAGTTCCTGAAATACAACGGCGGATTTGTAGTATCCTCTGAGCGTAGTAA-ATCTTTTCTCGCTTTTGTCAGGT------------------------------------------------------------------------------------------------------------------------------------GACCCTTGGCCC-----------------------------------------------------------------------------------------------------------------------------------AGTTGTTGCCAGCACCGGACTGACCGAAGACGAA---GTT--------------------------------------------------------------------------GTCAGGGCGGAAGA-----------------------------------------------------------------GCTGGCCGAAGGGACCGGCGCGGACGGCATCCATGGTACCGG--------------------------------------------GCTCGAGATCGAC--------------------AAGGACGG------CACG---AGGAA-CGTACT-------TGTTG----------CCGGAA-GCCTCGTTGAAGT--AGACGCTCATACGCTCGAGCTGGAGCTCGGAGGTGCCGTTGTAGCTAAATGGCCATCAAGTCAGCCTACGAGCTCAAC---------------------------AAGAAGC-----AAAAGGAATTTAAAATGG-----TACATACACTCCATTGCTGTCGAGACCGTGCTCGCCAGAGATGGTTTGCCTA--TGAATGA-----CCCATTAGCATCATGTTATCTCTATCTTGACCCAATCAACTATTCGAGGCCGTCGTGAAGTCACGAAAAATGTCGTATGAG-ACCGTGTCCAGGTAGACAGGCTACATACCAGAAAGCAGCACC---------AAGGTTAGT--CATCT----------------ACTGATT-CC-------------CAT-------CATTTTCA----------TTC-----CCCTTGAGCGT---C--ATG-A---TTTT-CGACC-TACCTGTT---GA----AAAT--TATTTTTC-GC--TC---C-TTCCA-CAT--TTTTT--TC----GC-TGGT--TACCCCGCC-GC----GAGGCA--CCCGCACG--ACCCCGCGGT--G------CAAACGAAAAA--TTTCCTA--TCACA-GCCCC--ACC---T---TGCA-TAA-------GCA--------A-CTATGC-AC---------------TGCTCATGAGAC--CC----------ACTTT--G--------------------------------------------AACCG-CCGAGCTCGGT-AAGGGTTCCTT-CAAGTACGCC-TGGGTTCTTGACAAG-----------------CTC-AAGGCCGAGCGTGAGC------GTGGTATCACCATC-GATATCGCTCTCT--GGAAGTTCGAGACCAAC-GAGTACAATGT-CACCGTCATT-GGTTAGTACCCTACC-ACCC--AT-------G--CCAT-GTGCT---GCTGAA-CAAGAC---ACC--GACTAACATT-GCTCCACAGACGCTCCC-GGTCAC-CGTGATTTCA-TCAAGAACATG
>Neopestalotiopsis sichuanensis CFCC 54338 
------------------CGGAGGGATCATTATAGAGTTTT----CTAAAC-TCCCAACCCA-TGTGAACTTACCTTTTGTTGCCTCGGCAGAAGTT----------------------------------------------------ATAGGTCTTCTTA---------TAGCTG----C---------------------------TGCCGGTGGACCATTAAACTCTTGTTATTTTAT-GTAATCTGAGCGTCTTATTTTAATAAGTCAAAACTTTCAACAACGGATCTCTTGGTTCTGGCATCGATGAAGAACGCAGCGAAATGCGATAAGTAATGTGAATTGCAGAATTCAGTGAATCATCGAATCTTTGAACGCACATTGCGCCCATTAGTATTCTAGTGGGCATGCCTGTTCGAGCGTCATTTCAACCCTTAAGCCTAGCTTAGTGTTGGGAATCTACTTCTCTTAGGAGTTGTAGTTCCTGAAATACAACGGCGGATTTGTAGTATCCTCTGAGCGTAGTAA-TTTTTTTCTCGCTTTTGTTAGGTGCTA-TAAC--TCCCAGCCGCTAAA-CCCCCAA-TTTTTT-GTGGTTGACCTCGGATCAGGTAGGAATACCCGCTGAACTTAA------------------------------ACTAT--ACCAACCGACC-TACCCTGGACGC--GTCCCAAACT-CAATGGCCCCTGATTT-CTACCCCACATCC-T----------TCGAAAGC--TGTGCGCCCAAGAA---GCGGCGGCAGCAGCAACAGCGACAACAGATT------CATT-CGA----AGTCGT-CGCTTCATCGTCATGACTGCCGTCGTA---ACTCATGTAAATCA-------AGGTTCTCTAGCTAACGGKTCTTTTTTTCTCTGCCAATAGGTTCACCTTCAGACCGGTCAGTGCGTAAGT--------AACATGCCAAA-TCCCGCGATGTAGCGCGTTCGAAACACCAAAGCTCACAATCATGAACAGGGTAACCAAATTGGTGCTGCCTTCTGGTATGTAATCTG-TCTGCCTCG-----------------------------ACACGGCCTTAATACGACGTTT--TTC---GTGCCTG-CACGACGG-C----CCCG---ATCAG-TGAATTAGGTCA-AGATA----------CAGGGA-ACATGATGCTAAT-AGGTCATTTATAGG--CAAACCATCTCTGGCGAGCACGGT-----CTCGACAGCAATGGAGTGTATGTACTATTTTCAAT-TCCTCCTGCTTCC------TGTTG-AGCTTGT-----AGGCTGAC--TCG-ATGGCCAT-T-TAGCTACAACGGTACCTCCGAGCTCCAGCTCG--AGCGTATGAGCGTCTACTTCAACGAGGCTTCCGGCAACAAGTACGTTCCTCGTGCC--GTCCTCGTCGATC--TCGAGCCC--------GGTACCATGGATGCCG--TCCGCGCCG-GTCCCTTCGGCCAGCTCTTCCGCCCTGA--CAACTTCGTCTTCGGTAAGGTTAGT--CATCT----------------ACTGATT-CC-CGT---------CAT-------CATTCTCC----------TTC-----AC-TTCAGCGT---C--ATG-A---TTTT-CAACC-TACGTGTT---GA----AAAT--TA-TTTTC-GC--TC---C-TTCCA-CAC--TTTTT--TC----GC-TGGT--TACCCCGCC-GC----GAGGCA--CCCGCACG--ACCCCGCGGT--G------CAAGCGAAAAA--TTTCTTA--TCACA-GCCCC--ACC---T---TGCA-TAA-------GCA--------A-CCATGC-AT---------------TGCTCATGAGAT--CC----------ACTTT--G--AACAA--------TTGC-TAA---TGCCTTCAT--AC-AGGAAGCCG-CCGAGCTCGGT-AAGGGTTCCTT-CAAGTACGCC-TGGGTTCTTGACAAG-----------------CTC-AAGGCCGAGCGTGAGC------GTGGTATCACCATC-GATATCGCTCTCT--GGAAGTTCGAGACCAAC-GAGTACAATGT-CACCGTCATT-GGTTAGTACCCCTCC-ACCT--AT-------G--TCAT-GTGCT---GCTCCA-TAAGAC---ACTT-GACTAACCTT-GCTTCATAGACGCTCCC-GGTCAC-CGTGATTTCA-TCAAGAACATG
>Neopestalotiopsis cubana CBS 600.96 
TCTCCGTTGGTGAACCAGCGGAGGGATCATTATAGAGTTTT----CTAAAC-TCCCAACCCA-TGTGAACTTACCTTTTGTTGCCTCGGCAGAAGTT----------------------------------------------------ATAGGTCTTCTTA---------TAGCTG----C---------------------------TGCCGGTGGACCATTAAACTCTTGTTATTTTAT-GTAATCTGAGCGTCTTATTTTAATAAGTCAAAACTTTCAACAACGGATCTCTTGGTTCTGGCATCGATGAAGAACGCAGCGAAATGCGATAAGTAATGTGAATTGCAGAATTCAGTGAATCATCGAATCTTTGAACGCACATTGCGCCCATTAGTATTCTAGTGGGCATGCCTGTTCGAGCGTCATTTCAACCCTTAAGCCTAGCTTAGTGTTGGGAATCTACTTCTCTTAGGAGTTGTAGTTCCTGAAATACAACGGCGGATTTGTAGTATCCTCTGAGCGTAGTAA-TTTTTTTCTCGCTTTTGTTAGGTGCTA-TAAC--TCCCAGCCGCTAAA-CCCCCAA-TTTTTT-GTGGTTGACCTCGGATCAGGTAGGAATACCCGCTGAACTTAACATGACTGCCCCCGACCTTCCCCTCTATTTACTAT--ACCAACCGACC-TACCCTGGACGC--GTCCCAAACT-CAATGGCCCCTGATTT-CTACCCCACATCC-T----------TCGAAAGC--TGTGCGCCCAAGAA---GCGGCGGCAGCAGCAACAGCGACAACAGATT------CATC-CGA----AGTCGT-CGCTTCATCGTCATGACTGCCGTCGTA---ACTCATGTAAATCA-------AGGTTCTCTAGCTAACGGGTCTTTTTTTCTCTGCCAATAGGTTCACCTTCAGACCGGTCAGTGCGTAAGT--------AACATGCCAAA-TCCCGCGATGTAGCGCGGTCGAAACACCAAAGCTCACAATCATGAACAGGGTAACCAAATTGGTGCTGCCTTCTGGTATGTAACCTG-TCTGTCTCG-----------------------------ACACGGCCTCAATACGACGTTT--TTC---GTGCCTG-CACGACAG-C----CCCG---AACAG-TGAATTAGGTCA-AGATA----------GAGGGA-ACATGATGCTAAT-AGGTCATTGATAGG--CAAACCATCTCTGGCGAGCACGGT-----CTCGACAGCAATGGAGTGTATGTACTATTTTCAAT-TCCTCCTGCTTCC------TGTTG-AGCTTGT-----AGGCTGAC--TCG-ATGGCCAT-T-TAGCTACAACGGTACCTCCGAGCTCCAGCTCG--AGCGTATGAGCGTCTACTTCAACGAGGCTTCCGGCAACAAGTACGTTCCTCGTGCC--GTCCTCGTCGATC--TCGAGCCC--------GGTACCATGGATGCCG--TCCGCGCCG-GTCCCTTCGGCCAGCTCTTCCGCCCTGA--CAACTTCGTCTTCGGT-AGGTTAGT--CATCT----------------ATTGATT-CC-CAT---------CAT-------CATTCCCC----------TTC-----AC-TCCAGCGT---C--ATG-A---TTTT-CAACC-TACGCGTT---GA----AAAT--TA-TTTTC-GC--TC---C-TTCCA-CAC--TTTTT--TC----GC-TGGT--TACCCCGCC-GC----GAGGCA--CCCGCACG--ACCCCGCGGT--G------CAAACGAAAAA--TTTCTTA--TCACA-GCCCC--ACC---T---TTCA-CAA-------GCA--------A-CCATGC-AT---------------TGCTCATGAGAC--CC----------ACTTT--G--AACAA--------TTGC-TAA---TGCCTTCAT--AC-AGGAAGCCG-CCGAGCTCGGT-AAGGGTTCCTT-CAAGTACGCC-TGGGTTCTTGACAAG-----------------CTC-AAGGCCGAGCGTGAGC------GTGGTATCACCATC-GATATCGCTCTCT--GGAAGTTCGAGACCAAC-GAGTACAATGT-CACCGTCATT-GGTTAGTACCCCTCC-ACCT--AT-------G--CCAT-GTGCT---GCTCCA-TAAGAC---ACTT-GACTAACCTT-GCTTCATAGACGCTCCC-GGTCAC-CGTGATTTCA-TCAAGAACATG
>Neopestalotiopsis formicarum CBS 362.72 
TCTCCGTTGGTGAACCAGCGGAGGGATCATTATAGAGTTTT----CTAAACTTCCCAACCCA-TGTGAACTTACCTTTTGTTGCCTCGGCAGAAGTT----------------------------------------------------ATAGGTCTTCTTA---------TAGCTG----C---------------------------TGCCGGTGGACCATTAAACTCTTGTTATTTTAT-GTAATCTGAGCGTCTTATTTTAATAAGTCAAAACTTTCAACAACGGATCTCTTGGTTCTGGCATCGATGAAGAACGCAGCGAAATGCGATAAGTAATGTGAATTGCAGAATTCAGTGAATCATCGAATCTTTGAACGCACATTGCGCCCATTAGTATTCTAGTGGGCATGCCTGTTCGAGCGTCATTTCAACCCTTAAGCCTAGCTTAGTGTTGGGAATCTACTTCTCTTAGGAGTTGTAGTTCCTGAAATACAACGGCGGATTTGTAGTATCCTCTGAGCGTAGTAA-TTTTTTTCTCGCTTTTGTTAGGTGCTA-TAAC--TCCCAGCCGCTAAA-CCCCCAA-TTTTTT-GTGGTTGACCTCGGATCAGGTAGGAATACCCGCTGAACTTAA---GAGTGCCCCCGACCTTCCCCTCTATTTACTAT--ACCAACCGACC-TACCCTGGACGC--GTCCCAAACT-CAATGGCCCCTGATTT-CTACCCCACATCC-T----------TCGAAAGC--TGTGCGCCCAAGAA---GCGGCGGCAGCAGCAACAGCGACAACAGATT------CATC-CGA----AGTCGT-CGCTTCATCGTCATGACTGCCGTCGTA---ACTCATGTAAATCA-------AGGTTCTCTAGCTAACGGGTCTTTTTTTCTCTGCCAATAGGTTCACCTTCAGACCGGTCAGTGCGTAAGT--------AACATGCCAAA-TCCCGCGATGTAGCGCGTTCGAAACACCAAAGCTCACAATCATGAACAGGGTAACCAAATTGGTGCTGCCTTCTGGTATGTAATCTG-TCTGCCTCG-----------------------------ACACGGCCTTAATACGACGTTT--TTC---GTGCCTG-CACGACGG-C----CCCG---ATCAG-TGAATTAGGTCA-AGATA----------CAGGGA-ACATGATGCTAAT-AGGTCATTTATAGG--CAAACCATCTCTGGCGAGCACGGT-----CTCGACAGCAATGGAGTGTATGTACTATTTTCAAT-TCCTCCTGCTTCC------TGTTG-AGCTTGT-----AGGCTGAC--TCG-ATGGCCAT-T-TAGCTACAACGGTACCTCCGAGCTCCAGCTCG--AGCGTATGAGCGTCTACTTCAACGAGGCTTCCGGCAACAAGTACGTTCCTCGTGCC--GTCCTCGTCGATC--TCGAGCCC--------GGTACCATGGATGCCG--TCCGCGCCG-GTCCCTTCGGCCAGCTCTTCCGCCCTGA--CAACTTCGTCTTCGGTAAGGTTAGT--CATCT----------------ATTGATT-CC-CAT---------CAT-------CATTCACC----------TTC-----TC-TTCAGCGT---C--ATG-A---TTTT-CAACC-TACGCGTT---GA----AAAT--TA-TTTTC-GC--TC---C-TTCCA-CAC--TTTTT--TC----GC-TGGT--TACCCCGCC-GC----GAGGCA--CCCGCACG--ACCCCGCGGT--G------CAAACGAAAAA--TTTCTTA--TCACA-GCCCC--ACC---T---TTCA-CAA-------GCA--------A-CCATGC-AT---------------TGCTCATGAGAC--CC----------ACTTT--G--AACGA--------TTGC-TAA---TGCCTTCAT--AC-AGGAAGCCG-CCGAGCTCGGT-AAGGGTTCCTT-CAAGTACGCC-TGGGTTCTTGACAAG-----------------CTC-AAGGCCGAGCGTGAGC------GTGGTATCACCATC-GATATCGCTCTCT--GGAAGTTCGAGACCAAC-GAGTACAATGT-CACCGTCATT-GGTTAGTACCCCTCC-ACCT--AT-------G--CCAT-GTGCT---GCTCCA-TAAGAC---ACTT-GACTAACCTT-GCTTCATAGACGCTCCC-GGTCAC-CGTGATTTCA-TCAAGAACATG
>Neopestalotiopsis formicarum CBS 115.83 
TCTCCGTTGGTGAACCAGCGGAGGGATCATTATAGAGTTTT----CTAAAC-TCCCAACCCA-TGTGAACTTACCTTTTGTTGCCTCGGCAGAAGTT----------------------------------------------------ATAGGTCTTCTTA---------TAGCTG----C---------------------------TGCCGGTGGACCATTAAACTCTTGTTATTTTAT-GTAATCTGAGCGTCTTATTTTAATAAGTCAAAACTTTCAACAACGGATCTCTTGGTTCTGGCATCGATGAAGAACGCAGCGAAATGCGATAAGTAATGTGAATTGCAGAATTCAGTGAATCATCGAATCTTTGAACGCACATTGCGCCCATTAGTATTCTAGTGGGCATGCCTGTTCGAGCGTCATTTCAACCCTTAAGCCTAGCTTAGTGTTGGGAATCTACTTCTTTTATTAGTTGTAGTTCCTGAAATACAACGGCGGATTTGTAGTATCCTCTGAGCGTAGTAA-TTTTTTTCTCGCTTTTGTTAGGTGCTA-TAAC--TCCCAGCCGCTAAA-CCCCCAA-TTTTTT-GTGGTTGACCTCGGATCAGGTAGGAATACCCGCTGAACTTAACATGAGTGCCCCCGACCTTCCCCTCTATTTACTAT--ACCAACCGACC-TACCCTGGACGC--GTCCCAAACT-CAATGGCCCCTGATTT-CTACCCCACATCC-T----------TCGAAAGC--TGTGCGCCCAAGAA---GCGGCGGCAGCAGCAACAGCGACAACAGATT------CATC-CGA----AGTCGT-CGCTTCATCGTCATGACTGCCGTCGTA---ACTCATGTAAATCA-------AGGTTCTCTAGCTAACGGGTCTTTTTTTCTCTGCCAATAGGTTCACCTTCAGACCGGTCAGTGCGTAAGT--------AACATGCCAAA-TCCCGCGATGTAGCGCGTTCGAAACACCAAAGCTCACAATCATGAACAGGGTAACCAAATTGGTGCTGCCTTCTGGTATGTAATCTG-TCTGCCTCG-----------------------------ACACGGCCTTAATACGACGTTT--TTC---GTGCCTG-CACGACGG-C----CCCG---ATCAG-TGAATTAGGTCA-AGATA----------CAGGGA-ACATGATGCTAAT-AGGTCATTTATAGG--CAAACCATCTCTGGCGAGCACGGT-----CTCGACAGCAATGGAGTGTATGTACTATTTTCAAT-TCCTCCTGCTTCC------TGTTG-AGCTTGT-----AGGCTGAC--TCG-ATGGCCAT-T-TAGCTACAACGGTACCTCCGAGCTCCAGCTCG--AGCGTATGAGCGTCTACTTCAACGAGGCTTCCGGCAACAAGTACGTTCCTCGTGCC--GTCCTCGTCGATC--TCGAGCCC--------GGTACCATGGATGCCG--TCCGCGCCG-GTCCCTTCGGCCAGCTCTTCCGCCCTGA--CAACTTCGTCTTCGGTAAGGTTAGT--CATCT----------------ATTGATT-CC-CAT---------CAT-------CATTCCCC----------TTC-----TC-TTCAGCGT---C--ATG-A---TTTT-CAACC-TACGCGTT---GA----AAAT--TA-TTTTC-GC--TC---C-TTCCA-CACTTTTTTC--TC----GC-TGGT--TACCCCGCC-GC----GAGGCA--CCCGCACG--ACCCCGCGGT--G------CAAACGAAAAA--TTTCTTA--TCACA-GCCCC--ACC---T---TTCA-CAA-------GCA--------A-CCATGC-AT---------------TGCTCATGAGAC--CC----------ACTTT--G--AACGA--------TTGC-TAA---TGCCTTCAT--AC-AGGAAGCCG-CCGAGCTCGGT-AAGGGTTCCTT-CAAGTACGCC-TGGGTTCTTGACAAG-----------------CTC-AAGGCCGAGCGTGAGC------GTGGTATCACCATC-GATATCGCTCTCT--GGAAGTTCGAGACCAAC-GAGTACAATGT-CACCGTCATT-GGTTAGTACCCCTCC-ACCT--AT-------G--CCAT-GTGCT---GCTCCA-TAAGAC---ACTT-GACTAACCTT-GCTTCATAGACGCTCCC-GGTCAC-CGTGATTTCA-TCAAGAACATG
>Neopestalotiopsis petila MFLUCC 17-1738 
---------------------AGGGATCATTATAGAGTTTT----CTAAAC-TCCCAACCCA-TGTGAACTTACCTTTTGTTGCCTCGGCAGAAGTT----------------------------------------------------ATAGGTCTTCTTA---------TAGCTG----C---------------------------TGCCGGTGGACCATTAAACTCTTGTTATTTTAT-GTAATCTGAGCGTCTTATTTTAATAAGTCAAAACTTTCAACAACGGATCTCTTGGTTCTGGCATCGATGAAGAACGCAGCGAAATGCGATAAGTAATGTGAATTGCAGAATTCAGTGAATCATCGAATCTTTGAACGCACATTGCGCCCATTAGTATTCTAGTGGGCATGCCTGTTCGAGCGTCATTTCAACCCTTAAGCCTAGCTTAGTGTTGGGAATCTACTTCTTT--ATAGTTGTAGTTCCTGAAATACAACGGCGGATTTGTAGTATCCTCTGAGCGTAGTAA-TTTTTTTCTCGCTTTTGTTAGGTGCTA-TAAC--TCCCAGCCGCTAAA-CCCCCAA-TTTTTT-GTGGTTGACCTCGGATCAGGTAGGAATACCCGCTGAACTTAACATGACTGCCCCCGACCTTCCCCTCTATTTACTAT--ACCAACCGACC-TACCCTGGACGC--GTCCCAAACT-CAATGGCCCCTGATTT-CTACCCCACATCC-T----------TCGAAAGC--TGTGCGCCCAAGAA---GCGGCGGCAGCAGCAACAGCGACAACAGATT------CATT-CGA----AGTCGT-CGCTTCATCGTCATGACTGCCGTCGTA---ACTCATGTAAATCA-------AGGTTCTCTAGCTAACGGGTCTTTTTTTCTCTGCCAATAGGTTCACCTTCAGACCGGTCAGTGCGTAAGT--------AACATGCCAAA-TCCCGCGATGTAGCGCGTTCGAAACACCAAAGCTCACAATCATGAACAGGGTAACCAAATTGGTGCTGCCTTCTGGTATGTAATCTG-TCTGCCTCG-----------------------------ACACGGCCTTAATACGACGTTT--TTC---GTGCCTG-CACGACGG-C----CCCG---ATCAG-TGAATTAGGTCA-AGATA----------CAGGGA-ACATGATGCTAAT-AGGTCATTTATAGG--CAAACCATCTCTGGCGAGCACGGT-----CTCGACAGCAATGGAGTGTATGTACTATTTTCAAT-TCCTCCTGCTTCC------TGTTG-AGCTTGT-----AGGCTGAC--TCG-ATGGCCAT-T-TAGCTACAACGGTACCTCCGAGCTCCAGCTCG--AGCGTATGAGCGTCTACTTCAACGAGGCTTCCGGCAACAAGTACGTCCCTCGTGCC--GTCCTCGTCGATC--TCGAGCCC--------GGTACCATGGATGCCG--TCCGCGCCG-GTCCCTTCGGCCAGCTCTTCCGCCCTGA--CAACTTCGTCTTCGGT----TTAGT--CATTT----------------ATTGATT-CC-CAT---------CAT-------CATCCCCC----------TTC-----AC-TTCAGCAT---C--ATA-A---TTTT-CAACC-TACGTGTT---GA----AAAT--TA-TTTTC-GC--TC---C-TTCCA-CAC--TTTTT--TC----GC-TGGT--TACCCCGCC-GC----GAGGCA--CCCGCACG--ACCCCGCGGT--G------CAAACGAAAAA--TTTCTTA--TCACA-GCCCC--ACC---T---TGCA-CAA-------GCA--------A-CCATGC-AT---------------TGCTCATGAGAC--CC----------ACTTT--G--AACAA--------TTGC-TAA---TGCCTTCAT--AC-AGGAAGCCG-CCGAGCTCGGT-AAGGGTTCCTT-CAAGTACGCC-TGGGTTCTTGACAAG-----------------CTC-AAGGCCGAGCGTGAGC------GTGGTATCACCATC-GATATCGCTCTCT--GGAAGTTCGAGACCAAC-GAGTACAATGT-CACCGTCATT-GGTTAGTACCCCTCC-ACCT--AT-------G--CCAT-GTGCT---GCTCCA-TAAGAC---ACTT-GACTAACCTT-GCTTCATAGACGCTCCC-GGTCAC-CGTGATTTCA-TCAAG------
>Neopestalotiopsis brachiata MFLUCC 17-1555 
---------------------AGGGATCATTATAGAGTTTT----CTAAAC-TCCCAACCCA-TGTGAACTTACCTTTTGTTGCCTCGGCAGAAGTT----------------------------------------------------ATAGGTCTTCTTA---------TAGCTG----C---------------------------TGCCGGTGGACCATTAAACTCTTGTTATTTTAT-GTAATCTGAGCGTCTTATTTTAATAAGTCAAAACTTTCAACAACGGATCTCTTGGTTCTGGCATCGATGAAGAACGCAGCGAAATGCGATAAGTAATGTGAATTGCAGAATTCAGTGAATCATCGAATCTTTGAACGCACATTGCGCCCATTAGTATTCTAGTGGGCATGCCTGTTCGAGCGTCATTTCAACCCTTAAGCCTAGCTTAGTGTTGGGAATCTACTTCTTT--ATAGTTGTAGTTCCTGAAATACAACGGCGGATTTGTAGTATCCTCTGAGCGTAGTAA-TTTTTTTCTCGCTTTTGTTAGGTGCTA-TAAC--TCCCAGCCGCTAAA-CCCCCAA-TTTTTT-GTGGTTGACCTCGGATCAGGTAGGAATACCCGCTGAACTTAACATGACTGCCCCCGACCTTCCCCTCTATTTACTAT--ACCAACCGACC-TACCCTGGACGC--GTCCCAAACT-CAATGGCCCCTGATTT-CTACCCCACATCC-T----------TCGAAAGC--TGTGCGCCCAAGAA---GCGGCGGCAGCAGCAACAGCGACAACAGATT------CATT-CGA----AGTCGT-CGCTTCATCGTCATGACTGCCGTCGTA---ACTCATGTAAATCA-------AGGTTCTCTAGCTAACGGGTCTTTTTTTCTCTGCCAATAGGTTCACCTTCAGACCGGTCAGTGCGTAAGT--------AACATGCCAAA-TCCCGCGATGTAGCGCGTTCGAAACACCAAAGCTCACAATCATGAACAGGGTAACCAAATTGGTGCTGCCTTCTGGTATGTAATCTG-TCTGCCTCG-----------------------------ACACGGCCTTAATACGACGTTT--TTC---GTGCCTG-CACGACGG-C----CCCG---ATCAG-TGAATTAGGTCA-AGATA----------CAGGGA-ACATGATGCTAAT-AGGTCATTTATAGG--CAAACCATCTCTGGCGAGCACGGT-----CTCGACAGCAATGGAGTGTATGTACTATTTTCAAT-TCCTCCTGCTTCC------TGTTG-AGCTTGT-----AGGCTGAC--TCG-ATGGCCAT-T-TAGCTACAACGGTACCTCCGAGCTCCAGCTCG--AGCGTATGAGCGTCTACTTCAACGAGGCTTCCGGCAACAAGTACGTTCCTCGTGCC--GTCCTCGTCGATC--TCGAGCCC--------GGTACCATGGATGCCG--TCCGCGCCG-GTCCCTTCGGCCAGCTCTTCCGCCCTGA--CAACTTCGTCTTCGGT----TTAGT--CATTT----------------ATTGATT-CC-CAT---------CAT-------CATCCCCC----------TTC-----AC-TTCAGCAT---C--ATA-A---ATTT-CAACC-TACGTGTT---GA----AAAT--TA-TTTTC-GC--TC---C-TTCCA-CAC--TTTTT--TC----GC-TGGT--TACCCCGCC-GC----GAGGCA--CCCGCACG--ACCCCGCGGT--G------CAAACGAAAAA--TTTCTTA--TCACA-GCCCC--ACC---T---TGCA-CAA-------GCA--------A-CCATGC-AT---------------TGCTCATGAGAC--CC----------ACTTT--G--AACAA--------TTGC-TAA---TGCCTTCAT--AC-AGGAAGCCG-CCGAGCTCGGT-AAGGGTTCCTT-CAAGTACGCC-TGGGTTCTTGACAAG-----------------CTC-AAGGCCGAGCGTGAGC------GTGGTATCACCATC-GATATCGCTCTCT--GGAAGTTCGAGACCAAC-GAGTACAATGT-CACCGTCATT-GGTTAGTACCCCTCC-ACCT--AT-------G--CCAT-GTGCT---GCTCCA-TAAGAC---ACTT-GACTAACCTT-GCTTCATAGACGCTCCC-GGTCAC-CGTGATTTCA-TCAAG------
>Neopestalotiopsis phangngaensis MFLUCC 18-0119 
-TCTGACTGCTGAAC--GCGGAGGGACATTTATAGAGTTTT----CTAAAC-TCCCAACCCA-TGTGAACTTACCTTTTGTTGCCTCGGCAGAAGTT----------------------------------------------------ATAGGTCTTCTTA---------TAGCTG----C---------------------------TGCCGGTGGACCATTAAACTCTTGTTATTTTAT-GTAATCTGAGCGTCTTATTTTAATAAGTCAAAACTTTCAACAACGGATCTCTTGGTTCTGGCATCGATGAAGAACGCAGCGAAATGCGATAAGTAATGTGAATTGCAGAATTCAGTGAATCATCGAATCTTTGAACGCACATTGCGCCCATTAGTATTCTAGTGGGCATGCCTGTTCGAGCGTCATTTCAACCCTTAAGCCTAGCTTAGTGTTGGGAATCTACTTCTTT--ATAGTTGTAGTTCCTGAAATACAACGGCGGATTTGTAGTATCCTCTGAGCGTAGTAA-TTTTTTTCTCGCTTTTGTTAGGTGCTA-TAAC--TCCCAGCCGCTAAA-CCCCCAA-TTTTTT-GT---------------------------------------------------------------------------------------------------------------------------------------------------------------------------------------------------------------------------------------------------------------------------------------------------------------------GGTTGTTTCCTCTG------------------------------------------------------------------------------------------------------------------------------------------------------CTCG-----------------------------AC-CGGCCTT-ATACGACGTTTTATAC---GTGCCTG-CACGACGG-C----CCCG---ATCAG-TGAATTAGGTCA-AGATA----------CAGGGA-ACATGATGCTAAT-AGGTCATTTATAGG--CAAACCATCTCTGGCGAGCACGGT-----CTCGACAGCAATGGAGTGTATGTACTATTTTCAAT-TCCTCCTGCTTCC------TGTTG-AGCTTGT-----AGGCTGAC--TCG-ATGGCCAT-T-TAGCTACAACGGTACCTCCGAGCTCCAGCTCG--AGCGTATGAGCGTCTACTTCAACGAGGCTTCCGGCAACAAGTACGTTCCTCGTGCC--GTCCTCGTCGATC--TCGAGCCC--------GGTACCATGGATGCCG--TCCGCGCCG-GTCCCTTCGGCCAGCTCTTCCGCCCTGA--CAACTTCGTCTTCGGTAAGGTTAGT--CATTT----------------ATTGATT-CC-CAT---------CAT-------CATCCCCC----------TTC-----AC-TTCAGCAT---C--ATA-A---TTTT-CAACC-TACGTGTT---GA----AAAT--TA-TTTTC-GC--TC---C-TTCCA-CAC--TTTTT--TC----GC-TGGT--TACCCCGCC-GC----GAGGCA--CCCGCACG--ACCCCGCGGT--G------CAAACGAAAAA--TTTCTTA--TCACA-GCCCC--ACC---T---TGCA-CAA-------GCA--------A-CCATGC-AT---------------TGCTCATGAGAC--CC----------ACTTT--G--AACAA--------TTGC-TAA---TGCCTTCAT--AC-AGGAAGCCG-CCGAGCTCGGT-AAGGGTTCCTT-CAAGTACGCC-TGGGTTCTTGACAAG-----------------CTC-AAGGCCGAGCGTGAGC------GTGGTATCACCATC-GATATCGCTCCTCTGGGAAGTTCGAGACCAAC-GAGTACAATGTCCCCCGTCATTGGGTTAGTACCCCTTCCACCTA-AT-------G--CCATGGTGCT---GCTCCATTAAGAC---ACTTGGACTAACCTTGGTTTCATAGACGCTCCCGGGCCAC-CGTGATTTCCTTCAAGAACATG
>Neopestalotiopsis rhizophorae MFLUCC 17-1550 
---------------------AGGGATCATTATAGAGTTTT----CTAAAC-TCCCAACCCA-TGTGAACTTACCTTTTGTTGCCTCGGCAGAAGTT----------------------------------------------------ATAGGTCTTCTTA---------TAGCTG----C---------------------------TGCCGGTGGACCATTAAACTCTTGTTATTTTAT-GTAATCTGAGCGTCTTATTTTAATAAGTCAAAACTTTCAACAACGGATCTCTTGGTTCTGGCATCGATGAAGAACGCAGCGAAATGCGATAAGTAATGTGAATTGCAGAATTCAGTGAATCATCGAATCTTTGAACGCACATTGCGCCCATTAGTATTCTAGTGGGCATGCCTGTTCGAGCGTCATTTCAACCCTTAAGCCTAGCTTAGTGTTGGGAATCTACTTCTTT--ATAGTTGTAGTTCCTGAAATACAACGGCGGATTTGTAGTATCCTCTGAGCGTAGTAA-TTTTTTTCTCGCTTTTGTTAGGTGCTA-TAAC--TCCCAGCCGCTAAA-CCCCCAA-TTTTTT-GTGGTTGACCTCGGATCAGGTAGGAATACCCGCTGAACTTAACATGACTGCCCCCGACCTTCCCCTCTATTTACTAT--ACCAACCGACC-TACCCTGGACGC--GTCCCAAACT-CAATGGCCCCTGATTT-CTACCCCACATCC-T----------TCGAAAGC--TGTGCGCCCAAGAA---GCGGCGGCAGCAGCAACAGCGACAACAGATT------CATT-CGA----AGTCGT-CGCTTCATCGTCATGACTGCCGTCGTA---ACTCATGTAAATCA-------AGGTTCTCTAGCTAACGGGTCTTTTTTTCTCTGCCAATAGGTTCACCTTCAGACCGGTCAGTGCGTAAGT--------AACATGCCAAA-TCCCGCGATGTAGCGCGTTCGAAACACCAAAGCTCACAATCATGAACAGGGTAACCAAATTGGTGCTGCCTTCTGGTATGTAATCTG-TCTGCCTCG-----------------------------ACACGGCCTTAATACGACGTTT--TTC---GTGCCTG-CACGACGG-C----CCCG---ATCAG-TGAATTAGGTCA-AGATA----------CAGGGA-ACATGATGCTAAT-AGGTCATTTATAGG--CAAACCATCTCTGGCGAGCACGGT-----CTCGACAGCAATGGAGTGTATGTACTATTTTCAAT-TCCTCCTGCTTCC------TGTTG-AGCTTGT-----AGGCTGAC--TCG-ATGGCCAT-T-TAGCTACAACGGTACCTCCGAGCTCCAGCTCG--AGCGTATGAGCGTCTACTTCAACGAGGCTTCCGGCAACAAGTACGTTCCTCGTGCC--GTCCTCGTCGATC--TCGAGCCC--------GGTACCATGGATGCCG--TCCGCGCCG-GTCCCTTCGGCCAGCTCTTCCGCCCTGA--CAACTTCGTCTTCGGT----TTAGT--CATTT----------------ATTGATT-CC-CAT---------CAT-------CATCCCCC----------TTC-----AC-TTCAGC--------ATA-A---TTTT-CAACC-TACGTGTT---GA----AAAT--TA-TTTTC-GC--TC---C-TTCCA-CAC--TTTTT--TC----GC-TGGT--TACCCCGCC-GC----GAGGCA--CCCGCACG--ACCCCGCGGT--G------CAAACGAAAAA--TTTCTTA--TCACA-GCCCC--ACC---T---TGCA-CAA-------GCA--------A-CCATGC-AT---------------TGCTCATGAGAC--CC----------ACTTT--G--AACAA--------TTGC-TAA---TGCCTTCAT--AC-AGGAAGCCG-CCGAGCTCGGT-AAGGGTTCCTT-CAAGTACGCC-TGGGTTCTTGACAAG-----------------CTC-AAGGCCGAGCGTGAGC------GTGGTATCACCATC-GATATCGCTCTCT--GGAAGTTCGAGACCAAC-GAGTACAATGT-CACCGTCATT-GGTTAGTACCCCTCC-ACCT--AT-------G--CCAT-GTGCT---GCACCA-TGAGAC---ACTT-GACTAACCTT-GCTTCATAGACGCTCCC-GGTCAC-CGTGATTTCA-TCAAG------
>Neopestalotiopsis piceana CBS 394.48 
TCTCCGTTGGTGAACCAGCGGAGGGATCATTATAGAGTTTT----CTAAAC-TCCCAACCCA-TGTGAACTTACCTTTTGTTGCCTCGGCAGGAGTT----------------------------------------------------ATAGGTCTTCTTA---------TAGCTG----C---------------------------TGCCGGTGGACCATTAAACTCTTGTTATTTTAT-GTAATCTGAGCGTCTTATTTTAATAAGTCAAAACTTTCAACAACGGATCTCTTGGTTCTGGCATCGATGAAGAACGCAGCGAAATGCGATAAGTAATGTGAATTGCAGAATTCAGTGAATCATCGAATCTTTGAACGCACATTGCGCCCATTAGTATTCTAGTGGGCATGCCTGTTCGAGCGTCATTTCAACCCTTAAGCCTAGCTTAGTGTTGGGAATCTACTTCTTT--ATAGTTGTAGTTCCTGAAATACAACGGCGGATTTGTAGTATCCTCTGAGCGTAGTAA-TTTTTTTCTCGCTTTTGTTAGGTGCTA-TAAC--TCCCAGCCGCTAAA-CCCCCAA-TTTTTT-GTGGTTGACCTCGGATCAGGTAGGAATACCCGCTGAACTTAA-----CTGCCCCCGACCTTCCCCTCTATTTACTAT--ACCAACCGACC-TACCCTGGACGC--GTCCCAAACT-CAATGGCCCCTGATTT-CTACCCCACATCC-T----------TCGAAAGC--TGTGCGCCCAAGAA---GCGGCGGCAGCAGCAACAGCGACAACAGATT------CATT-CGA----AGTCGT-CGCTTCATCGTCATGACTGCCGTCGTA---ACTCATGTAAATCA-------AGGTTCTCTAGCTAACGGGTCTTTTTTTCTCTGCCAATAGGTTCACCTTCAGACCGGTCAGTGCGTAAGT--------AACATGCCAAA-TCCCGCGATGTAGCGCGTTCGAAACACCAAAGCTCACAATCATGAACAGGGTAACCAAATTGGTGCTGCCTTCTGGTATGTAATCTG-TCTGCCTCG-----------------------------ACACGGCCTTAATACGACGTTT--TTC---GTGCCTG-CACGACGG-C----CCCG---ATCAG-TGAATTAGGTCA-AGATA----------CAGGGA-ACATGATGCTAAT-AGGTCATTTATAGG--CAAACCATCTCTGGCGAGCACGGT-----CTCGACAGCAATGGAGTGTATGTACTATTTTCAAT-TCCTCCTGCTTCC------TGTTG-AGCTTGT-----AGGCTGAC--TCG-ATGGCCAT-T-TAGCTACAACGGTACCTCCGAGCTCCAGCTCG--AGCGTATGAGCGTCTACTTCAACGAGGCTTCCGGCAACAAGTACGTTCCTCGTGCC--GTCCTCGTCGATC--TCGAGCCC--------GGTACCATGGATGCCG--TCCGCGCCG-GTCCCTTCGGCCAGCTCTTCCGCCCTGA--CAACTTCGTCTTCGGTAAGGTTAGT--CATTT----------------ATTGATT-CC-CAT---------CAT-------CATCCCCC----------TTC-----AC-TTCAGCAT---C--ATA-A---TTTT-CAACC-TACGTGTT---GA----AAAT--TA-TTTTC-GC--TC---C-TTCCA-CAC--TTTTG--TC----GC-TGGT--TACCCCGCC-GC----GAGGCA--CCCGCACG--ACCCCGCGGT--G------CAAACGAAAAA--TTTCTTA--TCACA-GCCCC--ACC---T---TGCA-CAA-------GCA--------A-CCATGC-AT---------------TGCTCATGAGAC--CC----------ACTTT--G--AACAA--------TTGC-TAA---TGCCTTCAT--AC-AGGAAGCCG-CCGAGCTCGGT-AAGGGTTCCTT-CAAGTACGCC-TGGGTTCTTGACAAG-----------------CTC-AAGGCCGAGCGTGAGC------GTGGTATCACCATC-GATATCGCTCTCT--GGAAGTTCGAGACCAAC-GAGTACAATGT-CACCGTCATT-GGTTAGTACCCCTCC-ACCT--AT-------G--CCAT-GTGCT---GCTCCA-TAAGAC---ACTT-GACTAACCTT-GCTTCATAGACGCTCCC-GGTCAC-CGTGATTTCA-TCAAGAACATG
>Neopestalotiopsis piceana CBS 254.32 
TCTCCGTTGGTGAACCAGCGGAGGGATCATTATAGAGTTTT----CTAAAC-TCCCAACCCA-TGTGAACTTACCTTTTGTTGCCTCGGCAGGAGTT----------------------------------------------------ATAGGTCTTCTTA---------TAGCTG----C---------------------------TGCCGGTGGACCATTAAACTCTTGTTATTTTAT-GTAATCTGAGCGTCTTATTTTAATAAGTCAAAACTTTCAACAACGGATCTCTTGGTTCTGGCATCGATGAAGAACGCAGCGAAATGCGATAAGTAATGTGAATTGCAGAATTCAGTGAATCATCGAATCTTTGAACGCACATTGCGCCCATTAGTATTCTAGTGGGCATGCCTGTTCGAGCGTCATTTCAACCCTTAAGCCTAGCTTAGTGTTGGGAATCTACTTCTTT--ATAGTTGTAGTTCCTGAAATACAACGGCGGATTTGTAGTATCCTCTGAGCGTAGTAA-TTTTTTTCTCGCTTTTGTTAGGTGCTA-TAAC--TCCCAGCCGCTAAA-CCCCCAA-TTTTTT-GTGGTTGACCTCGGATCAGGTAGGAATACCCGCTGAACTTAACATGACTGCCCCCGACCTTCCCCTCTATTTACTAT--ACCAACCGACC-TACCCTGGACGC--GTCCCAAACT-CAATGGCCCCTGATTT-CTACCCCACATCC-T----------TCGAAAGC--TGTGCGCCCAAGAA---GCGGCGGCAGCAGCAACAGCGACAACAGATT------CATT-CGA----AGTCGT-CGCTTCATCGTCATGACTGCCGTCGTA---ACTCATGTAAATCA-------AGGTTCTCTAGCTAACGGGTCTTTTTTTCTCTGCCAATAGGTTCACCTTCAGACCGGTCAGTGCGTAAGT--------AACATGCCAAA-TCCCGCGATGTAGCGCGTTCGAAACACCAAAGCTCACAATCATGAACAGGGTAACCAAATTGGTGCTGCCTTCTGGTATGTAATCTG-TCTGCCTCG-----------------------------ACACGGCCTTAATACGACGTTT--TTC---GTGCCTG-CACGACGG-C----CCCG---ATCAG-TGAATTAGGTCA-AGATA----------CAGGGA-ACATGATGCTAAT-AGGTCATTTATAGG--CAAACCATCTCTGGCGAGCACGGT-----CTCGACAGCAATGGAGTGTATGTACTATTTTCAAT-TCCTCCTGCTTCC------TGTTG-AGCTTGT-----AGGCTGAC--TCG-ATGGCCAT-T-TAGCTACAACGGTACCTCCGAGCTCCAGCTCG--AGCGTATGAGCGTCTACTTCAACGAGGCTTCCGGCAACAAGTACGTTCCTCGTGCC--GTCCTCGTCGATC--TCGAGCCC--------GGTACCATGGATGCCG--TCCGCGCCG-GTCCCTTCGGCCAGCTCTTCCGCCCTGA--CAACTTCGTCTTCGGTAAGGTTAGT--CATTT----------------ATTGATT-CC-CAT---------CAT-------CATCCCCC----------TTC-----AC-TTCAGCAT---C--ATA-A---TTTT-CAACC-TACGTGTT---GA----AAAT--TA-TTTTC-GC--TC---C-TTCCA-CAC--TTTTG--TC----GC-TGGT--TACCCCGCC-GC----GAGGCA--CCCGCACG--ACCCCGCGGT--G------CAAACGAAAAA--TTTCTTA--TCACA-GCCCC--ACC---T---TGCA-CAA-------GCA--------A-CCATGC-AT---------------TGCTCATGAGAC--CC----------ACTTT--G--AACAA--------TTGC-TAA---TGCCTTCAT--AC-AGGAAGCCG-CCGAGCTCGGT-AAGGGTTCCTT-CAAGTACGCC-TGGGTTCTTGACAAG-----------------CTC-AAGGCCGAGCGTGAGC------GTGGTATCACCATC-GATATCGCTCTCT--GGAAGTTCGAGACCAAC-GAGTACAATGT-CACCGTCATT-GGTTAGTACCCCTCC-ACCT--AT-------G--CCAT-GTGCT---GCTCCA-TAAGAC---ACTT-GACTAACCTT-GCTTCATAGACGCTCCC-GGTCAC-CGTGATTTCA-TCAAGAACAT-
>Neopestalotiopsis rosicola CFCC 51992 
---------------------------CATTATAGAGTTTT----CTAAAC-TCCCAACCCA-TGTGAACTTACCTTTTGTTGCCTCGGCAGAAGTT----------------------------------------------------ATAGGTCTTCTTA---------TAGCTG----C---------------------------TGCCGGTGGACCATTAAACTCTTGTTATTTTAT-GTAATCTGAGCGTCTTATTTTAATAAGTCAAAACTTTCAACAACGGATCTCTTGGTTCTGGCATCGATGAAGAACGCAGCGAAATGCGATAAGTAATGTGAATTGCAGAATTCAGTGAATCATCGAATCTTTGAACGCACATTGCGCCCATTAGTATTCTAGTGGGCATGCCTGTTCGAGCGTCATTTCAACCCTTAAGCCTAGCTTAGTGTTGGGAATCTACTTCTTTTATTAGTTGTAGTTCCTGAAATACAACGGCGGATTTGTAGTATCCTCTGAGCGTAGTAA-TTTTTTTCTCGCTTTTGTCAGGTGCTA-TAAC--TCCCAGCCGCTAAA-CCCCCAA-TTTTTT-GTGGTTGACCTCGGATCA--------------------------------------------------------TAT--ACCAACCGACC-TACCCTGGACGC--GTCCCAAACT-CAATGGCCCCTGATTT-CTACCCCACATCC-T----------TCGAAAGC--TGTGCGCCCAAGAA---GCGGCGGCAGCAGCAACAGCGACAACAGATT------CATT-CGA----AGTCGT-CGCTTCATCGTCATGACTGCCGTCGTA---ACTCATGTAAATCA-------AGGTTCTCTAGCTAACGGGTCTTTTTTTCTCTGCCAATAGGTTCACCTTCAGACCGGTCAGTGCGTAAGT--------AACATGCCAAA-TCCCGCGATGTAGCGCGTTCGAAACACCAAAGCTCACAATCATGAACAGGGTAACCAAATTGGTGCTGCCTTCTGGTATGTAATCTG-TCTGCCTCG-----------------------------ACACGGCCTTAATACGACGTTT--TTC---GTGCCTG-CACGACGG-C----CCCG---ATCAG-TGAATTAGGTCA-AGATA----------CAGGGA-ACATGATGCTAAT-AGGTCATTTATAGG--CAAACCATCTCTGGCGAGCACGGT-----CTCGACAGCAATGGAGTGTATGTACTATTTTCAAT-TCCTCCTGCTTCC------TGTTG-AGCTTGT-----AGGCTGAC--TCG-ATGGCCAT-T-TAGCTACAACGGTACCTCCGAGCTCCAGCTCG--AGCGTATGAGCGTCTACTTCAACGAGGCTTCCGGCAACAAGTACGTTCCTCGTGCC--GTCCTCGTCGATC--TCGAGCCC--------GGTACCATGGATGCCG--TCCGCGCCG-GTCCCTTCGGCCAGCTCTTCCGCCCTGA--CAA-------------AAGGTTAGT--CATTT----------------ATTGATT-CC-CAT---------CAT-------CATCCCCC----------TTC-----AC-TTCAGCAT---C--ATA-A---TTTT-CAACC-TACGTGTT---GA----AAAT--TA-TTTTC-GC--TC---C-TTCCA-CAC--TTTTT--TC----GC-TGGT--TACCCCGCC-GC----GAGGCA--CCCGCACG--ACCCCGCGGT--G------CAAACGAAAAA--TTTCTTA--TCACA-GCCCC--ACC---T---TGCA-CAA-------GCA--------A-CCATGC-AT---------------TGCTCATGAGAC--CC----------ACTTT--G--AACAA--------TTGC-TAA---TGCCTTCAT--AC-AGGAAGCCG-CCGAGCTCGGT-AAGGGTTCCTT-CAAGTACGCC-TGGGTTCTTGACAAG-----------------CTC-AAGGCCGAGCGTGAGC------GTGGTATCACCATC-GATATCGCTCTCT--GGAAGTTCGAGACCAAC-GAGTACAATGT-CACCGTCATT-GGTTAGTACCCCTCC-ACCT--AT-------G--CCAT-GTGCT---GCACCA-TAAGAC---ACTT-GACTAACCTT-GCTTCATAGACGCTCCC-GGTCAC-CGTGATTTCA-TCAAGAACATG
>Neopestalotiopsis rosicola CFCC 51993 
---------------------------CATTATAGAGTTTT----CTAAAC-TCCCAACCCA-TGTGAACTTACCTTTTGTTGCCTCGGCAGAAGTT----------------------------------------------------ATAGGTCTTCTTA---------TAGCTG----C---------------------------TGCCGGTGGACCATTAAACTCTTGTTATTTTAT-GTAATCTGAGCGTCTTATTTTAATAAGTCAAAACTTTCAACAACGGATCTCTTGGTTCTGGCATCGATGAAGAACGCAGCGAAATGCGATAAGTAATGTGAATTGCAGAATTCAGTGAATCATCGAATCTTTGAACGCACATTGCGCCCATTAGTATTCTAGTGGGCATGCCTGTTCGAGCGTCATTTCAACCCTTAAGCCTAGCTTAGTGTTGGGAATCTACTTCTTTTATTAGTTGTAGTTCCTGAAATACAACGGCGGATTTGTAGTATCCTCTGAGCGTAGTAA-TTTTTTTCTCGCTTTTGTCAGGTGCTA-TAAC--TCCCAGCCGCTAAA-CCCCCAA-TTTTTT-GTGGTTGACCTCGGATCA--------------------------------------------------------TAT--ACCAACCGACC-TACCCTGGACGC--GTCCCAAACT-CAATGGCCCCTGATTT-CTACCCCACATCC-T----------TCGAAAGC--TGTGCGCCCAAGAA---GCGGCGGCAGCAGCAACAGCGACAACAGATT------CATT-CGA----AGTCGT-CGCTTCATCGTCATGACTGCCGTCGTA---ACTCATGTAAATCA-------AGGTTCTCTAGCTAACGGGTCTTTTTTTCTCTGCCAATAGGTTCACCTTCAGACCGGTCAGTGCGTAAGT--------AACATGCCAAA-TCCCGCGATGTAGCGCGTTCGAAACACCAAAGCTCACAATCATGAACAGGGTAACCAAATTGGTGCTGCCTTCTGGTATGTAATCTG-TCTGCCTCG-----------------------------ACACGGCCTTAATACGACGTTT--TTC---GTGCCTG-CACGACGG-C----CCCG---ATCAG-TGAATTAGGTCA-AGATA----------CAGGGA-ACATGATGCTAAT-AGGTCATTTATAGG--CAAACCATCTCTGGCGAGCACGGT-----CTCGACAGCAATGGAGTGTATGTACTATTTTCAAT-TCCTCCTGCTTCC------TGTTG-AGCTTGT-----AGGCTGAC--TCG-ATGGCCAT-T-TAGCTACAACGGTACCTCCGAGCTCCAGCTCG--AGCGTATGAGCGTCTACTTCAACGAGGCTTCCGGCAACAAGTACGTTCCTCGTGCC--GTCCTCGTCGATC--TCGAGCCC--------GGTACCATGGATGCCG--TCCGCGCCG-GTCCCTTCGGCCAGCTCTTCCGCCCTGA--CAA-------------AAGGTTAGT--CATTT----------------ATTGATT-CC-CAT---------CAT-------CATCCCCC----------TTC-----AC-TTCAGCAT---C--ATA-A---TTTT-CAACC-TACGTGTT---GA----AAAT--TA-TTTTC-GC--TC---C-TTCCA-CAC--TTTTT--TC----GC-TGGT--TACCCCGCC-GC----GAGGCA--CCCGCACG--ACCCCGCGGT--G------CAAACGAAAAA--TTTCTTA--TCACA-GCCCC--ACC---T---TGCA-CAA-------GCA--------A-CCATGC-AT---------------TGCTCATGAGAC--CC----------ACTTT--G--AACAA--------TTGC-TAA---TGCCTTCAT--AC-AGGAAGCCG-CCGAGCTCGGT-AAGGGTTCCTT-CAAGTACGCC-TGGGTTCTTGACAAG-----------------CTC-AAGGCCGAGCGTGAGC------GTGGTATCACCATC-GATATCGCTCTCT--GGAAGTTCGAGACCAAC-GAGTACAATGT-CACCGTCATT-GGTTAGTACCCCTCC-ACCT--AT-------G--CCAT-GTGCT---GCACCA-TAAGAC---ACTT-GACTAACCTT-GCTTCATAGACGCTCCC-GGTCAC-CGTGATTTCA-TCAAGAACATG
>Neopestalotiopsis honoluluana CBS 114495 
TCTCCGTTGGTGAACCAGCGGAGGGATCATTATAGAGTTTT----CTAAAC-TCCCAACCCA-TGTGAACTTACCTTTTGTTGCCTCGGCAGAAGTT----------------------------------------------------ATAGGTCTTCTTA---------TAGCTG----C---------------------------TGCCGGTGGACCATTAAACTCTTGTTATTTTAT-GTAATCTGAGCGTCTTATTTTAATAAGTCAAAACTTTCAACAACGGATCTCTTGGTTCTGGCATCGATGAAGAACGCAGCGAAATGCGATAAGTAATGTGAATTGCAGAATTCAGTGAATCATCGAATCTTTGAACGCACATTGCGCCCATTAGTATTCTAGTGGGCATGCCTGTTCGAGCGTCATTTCAACCCTTAAGCCTAGCTTAGTGTTGGGAATCTACTTCTTT--ATAGTTGTAGTTCCTGAAATACAACGGCGGATTTGTAGTATCCTCTGAGCGTAGTAA--TTTTTTCTCGCTTTTGTTAGGTGCTA-TAAC--TCCCAGCCGCTAAA-CCCCCAA-TTTTTT-GTGGTTGACCTCGGATCAGGTAGGAATACCCGCTGAACTTAACATGACTGCCCCCGACCTTCCCCTCTATTTACTAT--ACCAACCGACC-TACCCTGGACGC--GTCCCAAACT-CAATGGCCCCTGATTT-CTACCCCACATCC-T----------TCGAAAGC--TGTGCGCCCAAGAA---GCGGCGGCAGCAGCAACAGCGACAACAGATT------CATC-CGA----AGTCGT-CGCTTCATCGTCATGACTGCCGTCGTA---ACTCATGTAAATCA-------AGGTTCTCTAGCTAACGGGTCTTTTTTTCTCTGCCAATAGGTTCACCTTCAGACCGGTCAGTGCGTAAGT--------AACATGCCAAA-TCCCGCGATGTAGCGCGTTCGAAACACCAAAGCTCACAATCATGAACAGGGTAACCAAATTGGTGCTGCCTTCTGGTATGTAACCTG-TCTGCCTCG-----------------------------ACACGGCCTTGATACGACGTTT--TTC---GTGCCTG-CACGACGG-C----CCCG---AACAG-TGAATTAGGTCA-AGATA----------CAGGGA-ACATGATGCTAAT-AGGTCATTTATAGG--CAAACCATCTCTGGCGAGCACGGT-----CTCGACAGCAATGGAGTGTATGTACCATTTTCAAT-CCCTCCTGCTTCC------TGTTG-AGCTTGT-----AGGCTGAC--TCG-ATGGCCAT-T-TAGCTACAACGGTACCTCCGAGCTTCAGCTCG--AGCGTATGAGCGTCTACTTCAACGAGGCTTCTGGCAACAAGTACGTTCCTCGTGCC--GTCCTCGTCGATC--TCGAGCCC--------GGTACCATGGATGCCG--TCCGCGCTG-GTCCCTTCGGCCAGCTCTTCCGCCCTGA--CAACTTCGTCTTCGGTAAGGTTAGT--CATCT----------------ATTGATT-CC-CAT---------CAT-------CATTCCCC----------TTC-----AC-TTCAGCGT---C--ATG-A---TTTT-CAACA-TGCGTGTT---GA----AAAT--TA-TTTTC-GC--TC---C-TTCCA-CAC-TTTTTT--TC----GC-TGGT--TACCCCGCC-GC----GAGGCA--CCCGCACG--ACCCCGCGGT--G------CAAACGAAAAA--TTTCTTA--TCACA-GCCCC--ACC---T---TGCA-CAA-------GCA--------A-CCATGC-AT---------------TACTCATGAGAC--CC----------ACTTT--G--AACAA--------TTGC-TAA---TTCCTTCAT--TC-AGGAAGCCG-CCGAGCTCGGT-AAGGGTTCCTT-CAAGTACGCC-TGGGTTCTTGACAAG-----------------CTC-AAGGCCGAGCGTGAGC------GTGGTATCACCATC-GATATCGCTCTCT--GGAAGTTCGAGACCAAC-GAGTACAATGT-CACCGTCATT-GGTCAGTACCCTTCC-ACCT--AT-------G--CCAT-GTACT---GCTCCA-TAAGAC---ACTT-GACTAACCTT-GCTTCATAGACGCTCCC-GGTCAC-CGTGATTTCA-TCAAGAACATG
>Neopestalotiopsis zimbabwana CBS 111495
TCTCCGTTGGTGAACCAGCGGAGGGATCATTATAGAGTTTT----CTAAAC-TCCCAACCCA-TGTGAACTTACCTTTTGTTGCCTCGGCAGAAGTT----------------------------------------------------ATAGGTCTTCTTA---------TAGCTG----C---------------------------TGCCGGTGGACCATTAAACTCTTGTTATTTTAT-GTAATCTGAGCGTCTTATTTTAATAAGTCAAAACTTTCAACAACGGATCTCTTGGTTCTGGCATCGATGAAGAACGCAGCGAAATGCGATAAGTAATGTGAATTGCAGAATTCAGTGAATCATCGAATCTTTGAACGCACATTGCGCCCATTAGTATTCTAGTGGGCATGCCTGTTCGAGCGTCATTTCAACCCTTAAGCCTAGCTTAGTGTTGGGAATCTACTTCTTTTATTAGTTGTAGTTCCTGAAATACAACGGCGGATTTGTAGTATCCTCTGAGCGTAGTAA-TTTTTTTCTCGCTTTTGTTAGGTGCTA-TAAC--TCCCAGCCGCTAAA-CCCCCAA-TTTTTT-GTGGTTGACCTCGGATCAGGTAGGAATACCCGCTGAACTTAACATGACTGCCCCCGACCTTCCCCTCTATTTACTAT--ACCAACCGACC-TACCCTGGACGC--GTCCCAAACT-CAATGGCCCCTGATTT-CTACCCCACATCC-T----------TCGAAAGC--TGTGCGCCCAAGAA---GCGGCGGCAGCAGCAACAGCGACAACAGATT------CATC-CGA----AGTCGT-CGCTTCATCGTCATGACTGCCGTCGTA---ACTCATGTAAATCA-------AGGTTCTCTAGCTAACGGGTCTTTTTTTCTCTGCCAATAGGTTCACCTTCAGACCGGTCAGTGCGTAAGT--------AACATGCCAAA-TCCCGCGATGTAGCGCGTTCGAAACACCAAAGCTCACAATCATGAACAGGGTAACCAAATTGGTGCTGCCTTCTGGTATGTAACCTG-TCTGCCTCG-----------------------------ACACGGCCTTGATACGACGTTT--TTC---GTGCCTG-CACGACGG-C----CCCG---AACAG-TGAATTAGGTCA-AGATA----------CAGGGA-ACATGATGCTAAT-AGGTCATTTATAGG--CAAACCATCTCTGGCGAGCACGGT-----CTCGACAGCAATGGAGTGTATGTACCATTTTCAAT-CCCTCCTGCTTCC------TGTTG-AGCTTGT-----AGGCTGAC--TCG-ATGGCCAT-T-TAGCTACAACGGTACCTCCGAGCTTCAGCTCG--AGCGTATGAGCGTCTACTTCAACGAGGCTTCTGGCAACAAGTACGTTCCTCGTGCC--GTCCTCGTCGATC--TCGAGCCC--------GGTACCATGGATGCCG--TCCGCGCCG-GTCCCTTCGGCCAGCTCTTCCGCCCTGA--CAACTTCGTCTTCGGTAAGGTTAGT--CATCT----------------ATTGATT-CC-CAT---------CAT-------CATTCCCC----------TTC-----AC-TTCAGCGT---C--ATG-A---TTTT-CAACA-TACGTGTT---GA----AAAT--TA-TTTTC-GC--TC---C-TTCCA-CAC-TTTTTT--TC----GC-TGGT--TACCCCGCC-GC----GAGGCA--CCCGCACG--ACCCCGCGGT--G------CAAACGAAAAA--TTTCTTA--TCACA-GCCCC--ACC---T---TGCA-CAA-------GCA--------A-CCATGC-AT---------------TACTCATGAGAC--CC----------ACTTT--G--AACAA--------TTGC-TAA---TTCCTTCAT--TC-AGGAAGCCG-CCGAGCTCGGT-AAGGGTTCCTT-CAAGTACGCC-TGGGTTCTTGACAAG-----------------CTC-AAGGCCGAGCGTGAGC------GTGGTATCACCATC-GATATCGCTCTCT--GGAAGTTCGAGACCAAC-GAGTACAATGT-CACCGTCATT-GGTCAGTACCCTTCT-ACCT--AT-------G--CCAT-GTACT---GCTCCA-TAAGAC---ACTT-GACTAACCTT-GCTTCATAGACGCTCCC-GGTCAC-CGTGATTTCA------------
>Neopestalotiopsis musae MFLUCC 15-0776 
TCTCCGTTGGTGAACCAGCGGAGGGATCATTATAGAGTTTT----CTAAAC-TCCCAACCCA-TGTGAACTTACCTTTTGTTGCCTCGGCAGAAGTT----------------------------------------------------ATAGGTCTTCTTA---------TAGCTG----C---------------------------TGCCGGTGGACTATTAAACTCTTGTTATTTTAT-GTAATCTGAGCGTCTTATTTTAATAAGTCAAAACTTTCAACAACGGATCTCTTGGTTCTGGCATCGATGAAGAACGCAGCGAAATGCGATAAGTAATGTGAATTGCAGAATTCAGTGAATCATCGAATCTTTGAACGCACATTGCGCCCATTAGTATTCTAGTGGGCATGCCTGTTCGAGCGTCATTTCAACCCTTAAGCCTAGCTTAGTGTTGGGAATCTACTTCTTTCATTAGTCGTAGTTCCTGAAATACAACGGCGGATTTGTGGTATCCTCTGAGCGTAGTAATTTTTTTCCTCGCTTTTGTTAGGTGCTA-TGAC--TCCCAGCCGCTAAA-CCCCCAA-TTTTTT-GTGG-TGACCTCGGATCAGGTAGAAT------------------------------------------------------------------------------------------------------------------------------------------------------------------------------------------------------------------------------------------------------------------------------------------------------------------------------------------------------------------------------------------------------------------------------------------------------------TCTG-CTCG-----------------------------A-ACGGCCTTGATACGACGTTT--TTC---GTGCCTG-CACGACGG-C----CCCG---AACAG-TGAATTAGGTCA-AGATA----------CAGGGA-ACATGATGCTAAT-AGGTCATTTATAGG--CAAACCATCTCTGGCGAGCACGGT-----CTCGACAGCAATGGAGTGTATGTACCATTTTCAAT-TCCTTCTGCTTCC------TGTTG-AGCTTGT-----AGGCTGAC--TCG-ATGGCCAT-T-TAGCTACAACGGTACCTCCGAGCTTCAGCTCG--AGCGTATGAGCGTCTACTTCAACGAGGCTTCTGGCAACAAGTACGTTCCTCGTGCC--GTCCTCGTCGATC--TCGAGCCC--------GGTACCATGGATGCCG--TCCGCGCCG-GTCCCTTCGGCCAGCTCTTCCGCCCTGA--CAACTTCGTCTTCGGT-------------------------------------------CAT---------CAT-------CATTC-CC----------TTC-----AC-TTCAGCAT---C--ATA-A---TTTT-CAACC-TACGTGTT---GA----AAAT--TA-TTTTC-GC--TC---C-TTCCA-CAC--CTTTT--TC----GC-TGGT--TACCCCGCC-GC----GAGGCA--CCCGCACG--ACCCCGCGGT--G------CAAACGAAAAA--TTTCTTA--TCACA-GCCCC--ACC---T---TGCA-TAA-------GCA--------A-CCATGC-AT---------------TGCTCATGAGAT--CC----------ACTTT--G--AACAA--------TTGC-TAA---TGCCTTCAT--AC-AGGAAGCCG-CCGAGCTCGGT-AAGGGTTCCTT-CAAGTACGCC-TGGGTTCTTGACAAG-----------------CTC-AAGGCCGAGCGTGAGC------GTGGTATCACCATC-GATATCGCTCTCT--GGAAGTTCGAGACCAAC-GAGTACAATGT-CACCGTCATT-GGTTAGTACCCCTCC-ACCT--AT-------G--CCAT-GTGCT---GCTCCA-TAAGAC---ATTT-GACTAACCTT-GCTTCATAGACGCTCCC-GGTCAC-CGTGATTTCA-TCAAGAACATG
>Neopestalotiopsis rosae CBS 124745 
TCTCCGTTGGTGAACCAGCGGAGGGATCATTATAGAGTTTT----CTAAAC-TCCCAACCCA-TGTGAACTTACCTTTTGTTGCCTCGGCAGAAGTT----------------------------------------------------ATAGGTCTTCTTA---------TAGCTG----C---------------------------TGCCGGTGGACCATTAAACTCTTGTTATTTTAT-GTAATCTGAGCGTCTTATTTTAATAAGTCAAAACTTTCAACAACGGATCTCTTGGTTCTGGCATCGATGAAGAACGCAGCGAAATGCGATAAGTAATGTGAATTGCAGAATTCAGTGAATCATCGAATCTTTGAACGCACATTGCGCCCATTAGTATTCTAGTGGGCATGCCTGTTCGAGCGTCATTTCAACCCTTAAGCCTAGCTTAGTGTTGGGAATCTACTTCTTTTATTAGTTGTAGTTCCTGAAATACAACGGCGGATTTGTAGTATCCTCTGAGCGTAGTAATTTTTTTTCTCGCTTTTGTTAGGTGCTA-TAAC--TCCCAGCCGCTAAA-CCCCCAA-TTTTTT-GTGGTTGACCTCGGATCAGGTAGGAATACCCGCTGAACTTAACATGACTGCCCCCGACCTTCCCCTCTATTTACTAT--ACCAACCGACC-TACCCTGGACGC--GTCCCAAACT-CAATGGCCCCTGATTT-CTACCCCACATCC-T----------TCGAAAGC--TGTGCGCCCAAGAA---GCGGCGGCAGCAGCAACAGCGACAACAGATT------CATC-CGA----AGTCGT-CGCTTCATCGTCATGACTGCCGTCGTA---ATTCAAGTAAATCA-------AGGTTCTCTAGCTAACGGGTCTTTTTTTCTCTGCCAATAGGTTCACCTTCAGACCGGTCAGTGCGTAAGT--------AACATGCCAAA-TCCCGCGATATAGCGCGTTCGAAACACCAAAGCTCACAATCATGAACAGGGTAACCAAATTGGTGCTGCCTTCTGGTATGTAACCTG-TCTGTCTCG-----------------------------ACACGGCCTCAATACGACGTTT--TTC---GTGCCTG-CACGACGG-C----CCCG---AACAG-TGAATTAGGTCA-AGATA----------GAGGGA-ACATGATGCTAAT-AGGTCATTGATAGG--CAAACCATCTCTGGCGAGCACGGT-----CTCGACAGCAATGGAGTGTATGTACTATTTTTAAT-TCCTCCTGCTTCC------TGTTA-AGCTTGT-----AGGCTGAC--TCG-ATGGCCAT-T-TAGCTACAACGGTACCTCCGAGCTCCAGCTCG--AGCGTATGAGCGTCTACTTCAACGAGGCTTCCGGCAACAAGTACGTTCCTCGTGCC--GTCCTCGTCGATC--TCGAGCCC--------GGTACCATGGATGCCG--TCCGCGCCG-GTCCCTTCGGCCAGCTCTTCCGCCCTGA--CAACTTCGTCTTCGGTAAGGTTAGT--CATTT----------------ATTGATT-CC-CGT---------CAT-------CATCCCCC----------TTC-----AC-TTCAGCAT---C--ATA-A---TTTT-CAACC-TACGTGTT---GA----AAAT--TA-TTTTC-GC--TC---C-TTCCA-CAC--TTTTT--TC----GC-TGGT--TACCCCGCC-GC----GAGGCA--CCCGCACG--ACCCCGCGGT--G------CAAACGAAAAA--TTTCTTA--TCACA-GCCCC--ACC---T---TGCA-CAA-------GCA--------A-CCATGC-AT---------------TGCTCATGAGAC--CC----------ACTTT--G--AACAA--------TTGC-TAA---TGCCTTCAT--AC-AGGAAGCCG-CCGAGCTCGGT-AAGGGTTCCTT-CAAGTACGCC-TGGGTTCTTGACAAG-----------------CTC-AAGGCCGAGCGTGAGC------GTGGTATCACCATC-GATATCGCTCTCT--GGAAGTTCGAGACCAAC-GAGTACAATGT-CACCGTCATT-GGTTAGTACCCCTCC-ACCT--AT-------G--CCAT-GTGCT---GCTCCA-TAAGAC---ACTT-GACTAACCTT-GCTTCATAGACGCTCCC-GGTCAC-CGTGATTTCA-TCAAGAACATG
>Neopestalotiopsis rosae CBS 101057 
TCTCCGTTGGTGAACCAGCGGAGGGATCATTATAGAGTTTT----CTAAAC-TCCCAACCCA-TGTGAACTTACCTTTTGTTGCCTCGGCAGAAGTT----------------------------------------------------ATAGGTCTTCTTA---------TAGCTG----C---------------------------TGCCGGTGGACCATTAAACTCTTGTTATTTTAT-GTAATCTGAGCGTCTTATTTTAATAAGTCAAAACTTTCAACAACGGATCTCTTGGTTCTGGCATCGATGAAGAACGCAGCGAAATGCGATAAGTAATGTGAATTGCAGAATTCAGTGAATCATCGAATCTTTGAACGCACATTGCGCCCATTAGTATTCTAGTGGGCATGCCTGTTCGAGCGTCATTTCAACCCTTAAGCCTAGCTTAGTGTTGGGAATCTACTTCTTTTATTAGTTGTAGTTCCTGAAATACAACGGCGGATTTGTAGTATCCTCTGAGCGTAGTAATTTTTTTTCTCGCTTTTGTTAGGTGCTA-TAAC--TCCCAGCCGCTAAA-CCCCCAA-TTTTTT-GTGGTTGACCTCGGATCAGGTAGGAATACCCGCTGAACTTAACATGACTGCCCCCGACCTTCCCCTCTATTTACTAT--ACCAACCGACC-TACCCTGGACGC--GTCCCAAACT-CAATGGCCCCTGATTT-CTACCCCACATCC-T----------TCGAAAGC--TGTGCGCCCAAGAA---GCGGCGGCAGCAGCAACAGCGACAACAGATT------CATC-CGA----AGTCGT-CGCTTCATCGTCATGACTGCCGTCGTA---ATTCAAGTAAATCA-------AGGTTCTCTAGCTAACGGGTCTTTTTTTCTCTGCCAATAGGTTCACCTTCAGACCGGTCAGTGCGTAAGT--------AACATGCCAAA-TCCCGCGATATAGCGCGTTCGAAACACCAAAGCTCACAATCATGAACAGGGTAACCAAATTGGTGCTGCCTTCTGGTATGTAACCTG-TCTGTCTCG-----------------------------ACACGGCCTCAATACGACGTTT--TTC---GTGCCTG-CACGACGG-C----CCCG---AACAG-TGAATTAGGTCA-AGATA----------GAGGGA-ACATGATGCTAAT-AGGTCATTGATAGG--CAAACCATCTCTGGCGAGCACGGT-----CTCGACAGCAATGGAGTGTATGTACTATTTTTAAT-TCCTCCTGCTTCC------TGTTA-AGCTTGT-----AGGCTGAC--TCG-ATGGCCAT-T-TAGCTACAACGGTACCTCCGAGCTCCAGCTCG--AGCGTATGAGCGTCTACTTCAACGAGGCTTCCGGCAACAAGTACGTTCCTCGTGCC--GTCCTCGTCGATC--TCGAGCCC--------GGTACCATGGATGCCG--TCCGCGCCG-GTCCCTTCGGCCAGCTCTTCCGCCCTGA--CAACTTCGTCTTCGGTAAGGTTAGT--CATTT----------------ATTGATT-CC-CGT---------CAT-------CATCCCCC----------TTC-----AC-TTCAGCAT---C--ATA-A---TTTT-CAACC-TACGTGTT---GA----AAAT--TA-TTTTC-GC--TC---C-TTCCA-CAC--TTTTT--TC----GC-TGGT--TACCCCGCC-GC----GAGGCA--CCCGCACG--ACCCCGCGGT--G------CAAACGAAAAA--TTTCTTA--TCACA-GCCCC--ACC---T---TGCA-CAA-------GCA--------A-CCATGC-AT---------------TGCTCATGAGAC--CC----------ACTTT--G--AACAA--------TTGC-TAA---TGCCTTCAT--AC-AGGAAGCCG-CCGAGCTCGGT-AAGGGTTCCTT-CAAGTACGCC-TGGGTTCTTGACAAG-----------------CTC-AAGGCCGAGCGTGAGC------GTGGTATCACCATC-GATATCGCTCTCT--GGAAGTTCGAGACCAAC-GAGTACAATGT-CACCGTCATT-GGTTAGTACCCCTCC-ACCT--AT-------G--CCAT-GTGCT---GCTCCA-TAAGAC---ACTT-GACTAACCTT-GCTTCATAGACGCTCCC-GGTCAC-CGTGATTTCA-TCAAGAACAT-
>Neopestalotiopsis eucalypticola CBS 264.37 
TCTCCGTTGGTGAACCAGCGGAGGGATCATTATAGAGTTTT----CTAAAC-TCCCAACCCA-TGTGAACTTACCTTTTGTTGCCTCGGCAGAAGTT----------------------------------------------------ATAGGTCTTCTTA---------TAGCTG----C---------------------------TGCCGGTGGACCATTAAACTCTTGTTATTTTAT-GTAATCTGAGCGTCTTATTTTAATAAGTCAAAACTTTCAACAACGGATCTCTTGGTTCTGGCATCGATGAAGAACGCAGCGAAATGCGATAAGTAATGTGAATTGCAGAATTCAGTGAATCATCGAATCTTTGAACGCACATTGCGCCCATTAGTATTCTAGTGGGCATGCCTGTTCGAGCGTCATTTCAACCCTTAAGCCTAGCTTAGTGTTGGGAATCTACTTCTTT--ATAGTTGTAGTTCCTGAAATACAACGGCGGATTTGTAGTATCCTCTGAGCGTAGTAA-TTTTTTTCTCGCTTTTGTTAGGTGCTA-TAAC--TCCCAGCCGCTAAA-CCCCCAA-TTTTTT-GTGGTTGACCTCGGATCAGGTAGGAATACCCGCTGAACTTAACATGACTGCCCCCGACCTTCCCCTCTATTTACTAT--ACCAACCGACC-TACCCTGGACGC--GTCCCAAACT-CAATGGCCCCTGATTT-CTACCCCACATCC-T----------TCGAAAGC--TGTGCGCCCAAGAA---GCGGCGGCAGCAGCAACAGCGACAACAGATT------CATC-CGA----AGTCGT-CGCTTCATCGTCATGACTGCCGTCGTA---ATTCAAGTAAATCA-------AGGTTCTCTAGCTAACGGGTCTTTTTTTCTCTGCCAATAGGTTCACCTTCAGACCGGTCAGTGCGTAAGT--------AACATGCCAAA-TCCCGCGATATAGCGCGTTCGAAACACCAAAGCTCACAATCATGAACAGGGTAACCAAATTGGTGCTGCCTTCTGGTATGTAACCTG-TCTGTCTCG-----------------------------ACACGGCCTCAATACGACGTTT--TTC---GTGCCTG-CACGACGG-C----CCCG---AACAG-TGAATTAGGTCA-AGATA----------GAGGGA-ACATGATGCTAAT-AGGTCATTGATAGG--CAAACCATCTCTGGCGAGCACGGT-----CTCGACAGCAATGGAGTGTATGTACTATTTTTAAT-TCCTCCTGCTTCC------TGTTA-AGCTTGT-----AGGCTGAC--TCG-ATGGCCAT-T-TAGCTACAACGGTACCTCCGAGCTCCAGCTCG--AGCGTATGAGCGTCTACTTCAACGAGGCTTCCGGCAACAAGTACGTTCCTCGTGCC--GTCCTCGTCGATC--TCGAGCCC--------GGTACCATGGATGCCG--TCCGCGCCG-GTCCCTTCGGCCAGCTCTTCCGCCCTGA--CAACTTCGTCTTCGGTAAGGTTAGT--CATCT----------------ATTGATT-CC-CAT---------CAT-------CATTCCCC----------TTC-----AC-TTCAGCGT---C--ATG-A---TTTT-CAACA-TACGTGTT---GA----AAAT--TA-TTTTC-GC--TC---C-TTCCA-CACTTTTTTT--TC----GC-TGGT--TACCCCGCC-GC----GAGGCA--CCCGCACG--ACCCCGCGGT--G------CAAACGAAAAA--TTTCTTA--TCACA-GCCCC--ACC---T---TGCA-CAA-------GCA--------A-CCATGC-AT---------------TACTCATGAGAC--CC----------ACTTT--G--AACAA--------TTGC-TAA---TTCCTTCAT--TC-AGGAAGCCG-CCGAGCTCGGT-AAGGGTTCCTT-CAAGTACGCC-TGGGTTCTTGACAAG-----------------CTC-AAGGCCGAGCGTGAGC------GTGGTATCACCATC-GATATCGCTCTCT--GGAAGTTCGAGACCAAC-GAGTACAATGT-CACCGTCATT-GGTCAGTACCCCTCC-ACCT--AT-------G--CCAT-GTACT---GCTCCA-TAAGAC---ACTT-GACTAACCTT-GCTTCATAGACGCTCCC-GGTCAC-CGTGATTTCA-TCAAGAACA--
>Neopestalotiopsis pandanicola KUMCC 17-0175
-----------------------------------------------------------------------------------------------------------------------------------------------------------------------------------------------------------------------------------------------------------------------------------------------------------------------------------------------------------------------------------------------------------------------------------------------------------------------------------------------------------------------------------------------------------------------------------------------------------------------------------------------------------------------------------------------------------------------------------------------------------------------------------------------------------------------------------------------------------------------------------------------------------------------------------------------------------------------------------------------------------------------------------------------------------------------------------------------AAATAGACTG-TCTGTCTCG-----------------------------AC-CGGCCTC-ATACGACGTTT--TTC---GTGCCTG-CACGACAG-C----CCCG---AACAG-TGAATTAGGTCA-AGATA----------GAGGGA-ACATGATGCTAAT-AGGTCATTGATAGG--CAAACCATCTCTGGCGAGCACGGT-----CTCGACAGCAATGGAGTGTATGTACTATTTTCAAT-TCCTCCTGCTTCC------TGTTG-AGCTTGT-----AGGCTGAC--TCG-ATGGCCAT-T-TAGCTACAACGGTACCTCCGAGCTCCAGCTCG--AGCGTATGAGCGTCTACTTCAACGAGGCTTCCGGCAACAAGTACGTTCCTCGTGCC--GTCCTCGTCGATC--TCGAGCCC--------GGTACCATGGATGCCG--TCCGCGCCG-GTCCCTTCGGCCAGCTCTTCCGCCCTGA--CAACTTCGTCTTCGGT------------------------------------ATTCCC-CAT---------CAA-----TCCATTCCCC----------TCT--TCAACTTTCAGCGT---CCAATG-A---TTTT-CAACCACACGTGGTTGGAA----AAAT--TA-TTTTCGGC--TC---C-TTCCACCACTTTTTTT--TC----GGCTGGT--TACCCCGCCGGCG---GAGGCA--CCCGCACGGAACCCCGCCGGTGG------CAAACGAAAAAATTTTCTTA--TCACA-GCCCCCACCC---T---TGCACCAA-------GCA--------ACCCATGCAAT---------------TGCTCATGAGAC--CC----------ACTTT--GGAACCAA--------TTGCTTAA---TGTCTTCAT--ACAAGGAAGCCGCCCGAGCTCGGTAAAGGGTTCCTTCCAAGTACGCCTTGGGTTCTTGACAAG-----------------CTCAAAGGCCGAGCGTGAGC------GTGGTATCACCATCGGATATCGCTCTCT--GGAAGTTCGAGACCAACGGAGTACAATGT-CACCGTCATT-GGTTAGTACCCCTCCAACCT--AT-------G-CCCAT-GTGCT---GCTCCA-TAAGAC---ACTT-GACTAACCTT-GCTTCATAGACGCTCCCGGGTCAC-CGTGATTTCA-TCAAGAACATG
>Neopestalotiopsis javaensis CBS 257.31 
TCTCCGTTGGTGAACCAGCGGAGGGATCATTATAGAGTTTT----CTAAACTTCCCAACCCA-TGTGAACTTACCTTTTGTTGCCTCGGCAGAAGTT----------------------------------------------------ATAGGTCTTCTTA---------TAGCTG----C---------------------------TGCCGGTGGACCATTAAACTCTTGTTATTTTAT-GTAATCTGAGCGTCTTATTTTAATAAGTCAAAACTTTCAACAACGGATCTCTTGGTTCTGGCATCGATGAAGAACGCAGCGAAATGCGATAAGTAATGTGAATTGCAGAATTCAGTGAATCATCGAATCTTTGAACGCACATTGCGCCCATTAGTATTCTAGTGGGCATGCCTGTTCGAGCGTCATTTCAACCCTTAAGCCTAGCTTAGTGTTGGGAATCTACTTCTTTTATTAGTTGTAGTTCCTGAAATACAACGGCGGATTTGTAGTATCCTCTGAGCGTAGTAA-TTTTTTTCTCGCTTTTGTTAGGTGCTA-TAAC--TCCCAGCCGCTAAA-CCCCCAA-TTTTTT-GTGGTTGACCTCGGATCAGGTAGGAATACCCGCTGAACTTAACATGACTGCCCCCGACCTTCCCCTCTATTTACTAT--ACCAACCGACC-TACCCTGGACGC--GTCCCAAACT-CAATGGCCCCTGATTT-CTACCCCACATCC-T----------TCGAAAGC--TGTGCGCCCAAGAA---GCGGCGGCAGCAGCAACAGCGACAACAGATT------CATC-CGA----AGTCGT-CGCTTCATCGTCATGACTGCCGTCGTA---ACTCATGTAAATCA-------AGGTTCTCTAGCTAACGGGTCTTTTTTTCTCTGCCAATAGGTTCACCTTCAGACCGGCCAGTGCGTAAGT--------AACATGCCAAA-TCCCGCGATGTAGCGCGTTCGAAACACCAAAGCTCACAATCATGAACAGGGTAACCAAATTGGTGCTGCCTTCTGGTATGTAACCTG-TCTGTCTCG-----------------------------ACACGGCCTCAATACGACGTTT--TTC---GTGCCTG-CACGACGG-C----CCCG---AACAG-TGAATTAGGTCA-AGATA----------GAGGGA-ACATGATGCTAAT-AGGTCATTGATAGG--CAAACCATCTCTGGCGAGCACGGT-----CTCGACAGCAATGGAGTGTATGTACTATTTTTAAT-TCCTCCTGCTTCC------TGTTA-AGCTTGT-----AGGCTGAC--TCG-ATGGCCAT-T-TAGCTACAACGGTACCTCCGAGCTCCAGCTCG--AGCGTATGAGCGTCTACTTCAACGAGGCTTCCGGCAACAAGTACGTTCCTCGTGCC--GTCCTCGTCGATC--TCGAGCCC--------GGTACCATGGATGCCG--TCCGCGCCG-GTCCCTTCGGCCAGCTCTTCCGCCCTGA--CAACTTCGTCTTCGGTAAGGTTAGT--CATTT----------------ATTGATT-CC-------------CAT-------CATCCCCC----------TTC-----AC-TTCAGCAT---C--ATA-A---TTTT-CAACC-TACGTGTT---GA----AAAT--TA-TTTTC-GC--TC---C-TTCCA-CAC-TTTTTT--TC----GC-TGGT--TACCCCGCC-GC----GAGGCA--CCCGCACG--ACCCCGCGGT--G------CAAACGAAAAA--TTTCTTA--TCACA-GCCCC--ACC---T---TGCA-CAA-------GCA--------A-CCATGC-AT---------------TGCTCATGAGAC--CC----------ACTTT--G--AACAA--------TTGC-TAA---TGCCTTCAT--AC-AGGAAGCCG-CCGAGCTCGGT-AAGGGTTCCTT-CAAGTACGCC-TGGGTTCTTGACAAG-----------------CTC-AAGGCCGAGCGTGAGC------GTGGTATCACCATC-GATATCGCTCTCT--GGAAGTTCGAGACCAAC-GAGTACAATGT-CACCGTCATT-GGTTAGTACCCCTCC-ACCT--AT-------G--CCAT-GTGCT---GCTCCA-TAAGAC---ACTT-GACTAACCTT-GCTTCATAGACGCTCCC-GGTCAC-CGTGATTTCA-TCAAGAACATG
>Neopestalotiopsis vitis MFLUCC 15-1265
-----------------------------------------------------------------------------------------------------------------------------------------------------ATAGGTCTTCTTA---------TAGCTG----C---------------------------TGCCGGTGGACCATTAAACTCTTGTTATTTTAT-GTAATCTGAGCGTCTTATTTTAATAAGTCAAAACTTTCAACAACGGATCTCTTGGTTCTGGCATCGATGAAGAACGCAGCGAAATGCGATAAGTAATGTGAATTGCAGAATTCAGTGAATCATCGAATCTTTGAACGCACATTGCGCCCATTAGTATTCTAGTGGGCATGCCTGTTCGAGCGTCATTTCAACCCTTAAGCCTAGCTTAGTGTTGGGAATCTACTTCTTTTATTAGTTGTAGTTCCTGAAATACAACGGCGGATTTGTAGTATCCTCTGAGCGTAGTAA-TTTTTTTCTCGCTTTTGTTAGGTGCTA-CAAC--TCCCAGCCGCTAAA-CCCCCAA-TTTTTT-GTGGTTGACCTCGGATCAGGT-----------------------------------------------------------------------------------------------------------------------------------------------------------------------------------------------------------------------------------------------------------------------------------------------------------------------------------------------------------------------------------------------------------------------------------------------------------------------------------------------------------------------------------------------------------------------------------------A----------GAGGGA-ACATGATGCTAAT-AGGTCATTGATAGG--CAAACCATCTCTGGCGAGCACGGT-----CTCGACAGCAATGGAGTGTATGTACTATTTTTAAT-TCCTCCTGCTTCC------TGTTA-AGCTTGT-----AGGCTGAC--TCG-ATGGCCAT-T-TAGCTACAACGGTACCTCCGAGCTCCAGCTCG--AGCGTATGAGCGTCTACTTCAACGAGGCTTCCGGCAACAAGTACGTTCCTCGTGCC--GTCCTCGTCGATC--TCGAGCCC--------GGTACCATGGATGCCG--TCCGCGCCG-GTCCCTTCGGCCAGCTCTTCCGCCCTGA--CAACTTCGTCTTCGGT---------------------------------------------------------------------------------------------------------------------------------------------------------------------------------------------C----GC-TGGT--TACCCCGCC-GC----GAGGCA--CCCGCACG--ACCCCGCGGT--G------CAAACGAAAAA--TTTCTTA--TCACA-GCCCC--ACC---T---TGCA-TAA-------GCA--------A-CCATGC-AT---------------TGCTCATGAGAT--CC----------ACTTT--G--AACAA--------TTGC-TAA---TGCCTTCAT--AC-AGGAAGCCG-CCGAGCTCGGT-AAGGGTTCCTT-CAAGTACGCC-TGGGTTCTTGACAAG-----------------CTC-AAGGCCGAGCGTGAGC------GTGGTATCACCATC-GATATCGCTCTCT--GGAAGTTCGAGACCAAC-GAGTACAATGT-CACCGTCATT-GGTTAGTACCCCTCC-ACCT--GT-------G--CCAT-GTGCT---GCTCCA-TAAGAC---ACTT-GACTAACCTT-GCTTCATAGACGCTCCC-GGTCAC-CGTGATTTCA-TCAAGA-----
>Neopestalotiopsis saprophytica MFLUCC 12-0282
TCTCCGTTGGTGAACCAGCGGAGGGATCATTATAGAGTTTT----CTAAAC-TCCCAACCCA-TGTGAACTTACCTTTTGTTGCCTCGGCAGAAGTT----------------------------------------------------ATAGGTCTTCTTA---------TAGCTG----C---------------------------TGCCGGTGGACCATTAAACTCTTGTTATTTTAT-GTAATCTGAGCGTCTTATTTTAATAAGTCAAAACTTTCAACAACGGATCTCTTGGTTCTGGCATCGATGAAGAACGCAGCGAAATGCGATAAGTAATGTGAATTGCAGAATTCAGTGAATCATCGAATCTTTGAACGCACATTGCGCCCATTAGTATTCTAGTGGGCATGCCTGTTCGAGCGTCATTTCAACCCTTAAGCCTAGCTTAGTGTTGGGAATCTACTTCTCTTAGGAGTTGTAGTTCCTGAAATACAACGGCGGATTTGTAGTATCCTCTGAGCGTAGTAA-TTTTTTTCTCGCTTTTGTTAGGTGCTA-TAAC--TCCCAGCCGCTAAA-CCCCCAA-TTTTTT-GTGGTTGACCTCGGATCAGGTAGGAATACCCGCTGAACTTAACATGACTGCCCCCGACCTTCCCCTCTATTTACTAT--ACCAACCGACC-TACCCTGGACGC--GTCCCAAACT-CAATGGCCCCTGATTT-CTACCCCACATCC-T----------TCGAAAGC--TGTGCGCCCAAGAA---GCGGCGGCAGCAGCAACAGCGACAACAGATT------CATC-CGA----AGTCGT-CGCTTCATCGTCATGACTGCCGTCGTA---ACTCATGTAAATCA-------AGGTTCTCTAGCTAACGGGTCTTTTTTTCTCTGCCAATAGGTTCACCTTCAGACCGGTCAGTGCGTAAGT--------AACATGCCAAA-TCCCGCGATGTAGCGCGTTCGAAACACCAAAGCTCACAATCATGAACAGGGTAACCAAATTGGTGCTGCCTTCTGGTATGTAACCTG-TCTGTCTCG-----------------------------ACACGGCCTCAATACGACGTTT--TTC---GTGCCTG-CACGACAG-C----CCCG---AACAG-TGAATTAGGTCA-AGATA----------GAGGGA-ACATGATGCTGAT-AGGTCATTGATAGG--CAAACCATCTCTGGCGAGCACGGT-----CTCGACAGCAATGGAGTGTATGTACTATTTTCAAT-TCCTCCTGCTTCC------TGTTG-AGCTTGT-----AGGCTGAC--TCG-ATGGCCAT-T-TAGCTACAACGGTACCTCCGAGCTCCAGCTCG--AGCGTATGAGTGTCTACTTCAACGAGGCTTCCGGCAACAAGTACGTTCCTCGTGCC--GTCCTCGTCGATC--TCGAGCCC--------GGTACCATGGATGCCG--TCCGCGCCG-GTCCCTTCGGCCAGCTCTTCCGCCCTGA--CAACTTCGTCTTCGGTAAGGTTAGT--CATTT----------------ATTGATT-CC-CAT---------CAT-------CATCCCCC----------TTC-----AC-TTCAGCAT---C--ATA-A---TTTT-CAACC-TACGTGTT---GA----AAAT--TA-TTTTC-GC--TC---C-TTCCA-CAC--TTTTT--TC----GC-TGGT--TACCCCGCC-GC----GAGGCA--CCCGCACG--ACCCCGCGGT--G------CAAACGAAAAA--TTTCTTA--TCACA-GCCCC--ACC---T---TGCA-CAA-------GCA--------A-CCATGC-AT---------------TGCTCATGAGAC--CC----------ACTTT--G--AACAA--------TTGC-TAA---TGCCTTCAC--AC-AGGAAGCCG-CCGAGCTCGGT-AAGGGTTCCTT-CAAGTACGCC-TGGGTTCTTGACAAG-----------------CTC-AAGGCCGAGCGTGAGC------GTGGTATCACCATC-GATATCGCTCTCT--GGAAGTTCGAGACCAAC-GAGTACAATGT-CACCGTCATT-GGTTAGTACCCCTCC-ACCT--AT-------G--CCAT-GTGCT---GCTCCA-TAAGAC---CCTT-GACTAACCTT-GCTTCATAGACGCTCCC-GGTCAC-CGTGATTTCA-TCAAGAACATG
>Neopestalotiopsis egyptiaca CBS 140162
TCTCCGTTGGTGAACCAGCGGAGGGATCATTATAGAGTTTT----CTAAAC-TCCCAACCCA-TGTGAACTTACCTTTTGTTGCCTCGGCAGAAGTT----------------------------------------------------ATAGGTCTTCTTA---------TAGCTG----C---------------------------TGCCGGTGGACCATTAAACTCTTGTTATTTTAT-GTAATCTGAGCGTCTTATTTTAATAAGTCAAAACTTTCAACAACGGATCTCTTGGTTCTGGCATCGATGAAGAACGCAGCGAAATGCGATAAGTAATGTGAATTGCAGAATTCAGTGAATCATCGAATCTTTGAACGCACATTGCGCCCATTAGTATTCTAGTGGGCATGCCTGTTCGAGCGTCATTTCAACCCTTAAGCCTAGCTTAGTGTTGGGAATCTACTTCTTT--ATAGTTGTAGTTCCTGAAATACAACGGCGGATTTGTAGTATCCTCTGAGCGTAGTAA-TTTTTTTCTCGCTTTTGTTAGGTGCTA-TAAC--TCCCAGCCGCTAAA-CCCCCAA-TTTTTT-GTGGTTGACCTCGGATCAGGTAGGAATACCCGCTGAACTTAA--------------------CCCTCTATTTACTAT--ACCAACCGACC-TACCCTGGACGC--GTCCCAAACT-CAATGGCCCCTGATTT-CTACCCCACATCC-T----------TCGAAAGC--TGTGCGCCCAAGAA---GCGGCGGCAGCAGCAACAGCGACAACAGATT------CATC-CGA----AGTCGT-CGCTTCATCGTCATGACTGCCGTCGTA---ACTCATGTAAATCA-------AGGTTCTCTAGCTAACGGGTCTTTTTTTCTCTGCCAATAGGTTCACCTTCAGACCGGTCAGTGCGTAAGT--------AACATGCCAAA-TCCCGCGATGTAGCGCGTTCGAAACACCAAAGCTCACAGTCATGAACAGGGTAACCAAATTGGTGCTGCCTTCTGGTATGTAACCTG-TCTGTCTCG-----------------------------ACACGGCCTCAATACGACGTTT--TTC---GTGCCTG-CACGACAG-C----CCCG---AACAG-TGAATTAGGTCA-AGATA----------GAGGGA-ACATGATGCTAAT-AGGTCATTGATAGG--CAAACCATCTCTGGCGAGCACGGT-----CTCGACAGCAATGGAGTGTATGTACTATTTTCAAT-TCCTCCTGCTTCC------TGTTG-AGCTTGT-----AGGCTGAC--TCG-ATGACCAT-T-TAGCTACAACGGTACCTCCGAGCTCCAGCTCG--AGCGTATGAGCGTCTACTTCAACGAGGCTTCCGGCAACAAGTACGTTCCTCGTGCC--GTCCTCGTCGATC--TCGAGCCC--------GGTACCATGGATGCCG--TCCGCGCCG-GTCCCTTCGGCCAGCTCTTCCGCCCTGA--CAACTTCGTCTTCGGTAAGGTTAGT--CATCT----------------ACTGATT-CC-CGT---------CAT-------CATTCTCC----------TTC-----AC-TTCAGCGT---C--ATG-A---TTTT-TAACC-TACGTGTT---GA----AAAT--TA-TTTTC-GC--TC---C-TTCCA-CAC--TTTTT--TC----GC-TGGT--TACCCCGCC-GC----GAGGCA--CCCGCACG--ACCCCGCGGT--G------CAAACGAAAAA--TTTCTTA--TCACA-GCCCC--ACC---T---TGCA-TAA-------GCA--------A-CCATGC-AT---------------TGCTCATGAGAT--CC----------ACTTT--G--AACAA--------TCGC-TAA---TGCCTTCAT--AC-AGGAAGCCG-CCGAGCTCGGT-AAGGGTTCCTT-CAAGTACGCC-TGGGTTCTTGACAAG-----------------CTC-AAGGCCGAGCGTGAGC------GTGGTATCACCATC-GATATCGCTCTCT--GGAAGTTCGAGACCAAC-GAGTACAATGT-CACCGTCATT-GGTTAGTACCCCTCC-ACCT--AT-------G--TTAT-GTGCT---GCTCCA-TAAGAC---ACTT-GACTAACCTT-GCTTCATAGACGCTCCC-GGTCAC-CGTGATTTCA-TCAAGAACATG
>Neopestalotiopsis mesopotamica CBS 336.86 
TCTCCGTTGGTGAACCAGCGGAGGGATCATTATAGAGTTTT----CTAAAC-TCCCAACCCA-TGTGAACTTACCTTTTGTTGCCTCGGCAGAAGTT----------------------------------------------------ATAGGTCTTCTTA---------TAGCTG----C---------------------------TGCCGGTGGACCATTAAACTCTTGTTATTTTAT-GTAATCTGAGCGTCTTATTTTAATAAGTCAAAACTTTCAACAACGGATCTCTTGGTTCTGGCATCGATGAAGAACGCAGCGAAATGCGATAAGTAATGTGAATTGCAGAATTCAGTGAATCATCGAATCTTTGAACGCACATTGCGCCCATTAGTATTCTAGTGGGCATGCCTGTTCGAGCGTCATTTCAACCCTTAAGCCTAGCTTAGTGTTGGGAATCTACTTCTTTTATTAGTTGTAGTTCCTGAAATACAACGGCGGATTTGTAGTATCCTCTGAGCGTAGTAATTTCTTTTCTCGCTTTTGTTAGGTGCTA-TAAC--TCCCAGCCGCTAAA-CCCCCAA-TTTTTT-GTGGTTGACCTCGGATCAGGTAGGAATACCCGCTGAACTTAA--------CCCCCGACCTTCCCCTCTATTTACTAT--ACCAACCGACC-TACCCTGGACGC--GTCCCAAACT-CAATGGCCCCTGATTT-CTACCCCACATCC-T----------TCGAAAGC--TGTGCGCCCAAGAA---GCGGCGGCAGCAGCAACAGCGACAACAGATT------CATC-CGA----AGTCGT-CGCTTCATCGTCATGACTGCCGTCGTA---ACTCATGTAAATCA-------AGGTTCTCTAGCTAACGGGTCTTTTTTTCTCTGCCAATAGGTTCACCTTCAGACCGGTCAGTGCGTAAGT--------AACATGCCAAA-TCCCGCGATGTAGCGCGTTCGAAACACCAAAGCTCACAATCATGAACAGGGTAACCAAATTGGTGCTGCCTTCTGGTATGTAACCTG-TCTGTCTCG-----------------------------ACACGGCCTCAATACGACGTTT--TTC---GTGCCTG-CACGACAG-C----CCCG---AACAG-TGAATTAGGTCA-AGATA----------GAGGGA-ACATGATGCTAAT-AGGTCATTGATAGG--CAAACCATCTCTGGCGAGCACGGT-----CTCGACAGCAATGGAGTGTATGTACTATTTTTAAT-TCCTCCTGCTTCC------TGTTG-AGCTTGT-----AGGCTGAC--TCG-ATGGCCAT-T-TAGCTACAACGGTACCTCCGAGCTCCAGCTCG--AGCGTATGAGCGTCTACTTCAACGAGGCTTCCGGCAACAAGTACGTTCCTCGTGCC--GTCCTCGTCGATC--TCGAGCCC--------GGTACCATGGATGCCG--TCCGCGCCG-GTCCCTTCGGCCAGCTCTTCCGCCCTGA--CAACTTCGTCTTCGGT-----TAGT--CATTT----------------ATTGATT-CC-CGT---------CAT-------CATCCCCC----------TTC-----AC-TTCAGCAT---C--ATA-A---TTTT-CAACC-TACGTGTT---GA----AAAT--TA-TTTTC-GC--TC---C-TTCCA-CAC--TTTTT--TC----GC-TGGT--TACCCCGCC-GC----GAGGCA--CCCGCACG--ACCCCGCGGT--G------CGAACGAAAAA--TTTCTTA--TCACA-GCCCC--ACC---T---TGCA-CAA-------GCA--------A-CCATGC-AT---------------TGCTCATGAGAC--CC----------ACTTT--G--AACAA--------TTGC-TAA---TGCCTTCAT--AC-AGGAAGCCG-CCGAGCTCGGT-AAGGGTTCCTT-CAAGTACGCC-TGGGTTCTCGACAAG-----------------CTC-AAGGCCGAGCGTGAGC------GTGGTATCACCATC-GATATCGCTCTCT--GGAAGTTCGAGACCAAC-GAGTACAATGT-CACCGTCATT-GGTTAGTACCCCTCC-ACCT--AT-------G--CCAT-GTGCT---GCTCCA-TAAGAC---ACTT-GACTAACCCT-GCTTCATAGACGCTCCC-GGTCAC-CGTGATTTCA-TCAAGA-----
>Neopestalotiopsis brasiliensis COAD 2166 
--TCCGTTGGTGAACCAGCGGAGGGATCATTATAGAGTTTT----CTAAAC-TCCCAACCCA-TGTGAACTTACCTTTTGTTGCCTCGGCAGAAGTT----------------------------------------------------ATAGGTCTTCTTA---------TAGCTG----C---------------------------TGCCGGTGGACCATTAAACTCTTGTTATTTTAT-GTAATCTGAGCGTCTTATTTTAATAAGTCAAAACTTTCAACAACGGATCTCTTGGTTCTGGCATCGATGAAGAACGCAGCGAAATGCGATAAGTAATGTGAATTGCAGAATTCAGTGAATCATCGAATCTTTGAACGCACATTGCGCCCATTAGTATTCTAGTGGGCATGCCTGTTCGAGCGTCATTTCAACCCTTAAGCCTAGCTTAGTGTTGGGAATCTACTTCTCTTAGGAGTTGTAGTTCCTGAAATACAACGGCGGATTTGTAGTATCCTCTGAGCGTAGTAA-TTTTTTTCTCGCTTTTGTTAGGTGCTA-TAAC--TCCCAGCCGC-----------------------------------------------------------------------------------------ATTACTAT--ACCAACCGACC-TACCCTGGACGC--GTCCCAAACT-CAATGGCCCCTGATTT-CTACCCCACATCC-T----------TCGAAAGC--TGTGCGCCCAAGAA---GCGGCGGCAGCAGCAACAGCGACAACAGATT------CATC-CGA----AGTCGT-CGCTTCATCGTCATGACTGCCGTCGTA---ATTCAAGTAAATCA-------AGGTTCTCTAGCTAACGGGTCTTTTTTTCTCTGCCAATAGGTTCACCTTCAGACCGGTCAGTGCGTAAGT--------AACATGCCAAA-TCCCGCGATGTAGCGCGTTCGAAACACCGAAGCTCACAATCATGAACAGGGTAACCAAATCGGTGCTGCCTTCTGGTATGTTACCTG-TCTGCCTCG-----------------------------ACACGGCCTTACTACGACGTTT--TTC---GTGCCTG-CACGACGG-C----CCCG---AACAG-TGAAATAGGTCA-AGATA----------GAGGGA-ACATGATACTAAT-AGGTCATTTATAGG--CAAACCATCTCTGGCGAGCACGGT-----CTCGACAGCAATGGAGTGTATGTACTAACTTCAAT-TCCTCCTGCTTCC------TGTTG-AGTTTGT-----AGGCTGAC--TCG-ATGGCCAT-T-TAGCTACAACGGTACCTCCGAGCTCCAGCTCG--AGCGTATGAGCGTCTACTTCAACGAGGCTTCCGGCAACAAGTACGTTCCTCGTGCC--GTCCTCGTCGATC--TCGAGCCC--------GGTACCATGGATGCCG--TCCGCGCCG-GTCCCTTCGGCCAGCTCTTCCGCCCTGA--CAACTTCGTCTTCGGTAAGGTTAGC--CATCT----------------ACTGATT-TC-CGT---------CAT-------TATTCTCC----------TTC-----AC-TTCAGCGT---G--ATG-A---TTTT-CAACC-TACGTGTT---GA----AAAT--TA-TTTTC-GC--TC---C-TTCCA-CAC--TTTTT--TC----GC-TGGT--TACCCCGCC-GC----GAGGCA--CCCGCACG--ACCCCGCGGT--G------CAAGCGAAAAA--TTTCTTA--TCACA-GCCCC--ACC---T---TGCA-TAA-------GCA--------A-CCATGC-AT---------------TGCTCATGAGAT--CC----------ACTTT--G--AACAA--------TTGC-TAA---TGCTTTCAT--AC-AGGAAGCCG-CCGAGCTCGGT-AAGGGTTCCTT-CAAGTACGCC-TGGGTTCTTGACAAG-----------------CTC-AAGGCCGAGCGTGAGC------GTGGTATCACCATC-GATATCGCTCTCT--GGAAGTTCGAGACCAAC-GAGTACAATGT-CACCGTCATT-GGTTAGTACCCCTCC-ACCT--AT-------G--TCAT-GTGCT---GCTCCA-TAAGAC---ACTT-GACTAACCTT-GCTTCATAGACGCTCCC-GGTCAC-CGTGATTTCA-TCAAGAACATG
>Neopestalotiopsis brasiliensis ZY4-2D 
------------------CGGAGGGATCATTATAGAGTTTT----CTAAAC-TCCCAACCCA-TGTGAACTTACCTTTTGTTGCCTCGGCAGAAGTT----------------------------------------------------ATAGGTCTTCTTA---------TAGCTG----C---------------------------TGCCGGTGGACCATTAAACTCTTGTTATTTTAT-GTAATCTGAGCGTCTTATTTTAATAAGTCAAAACTTTCAACAACGGATCTCTTGGTTCTGGCATCGATGAAGAACGCAGCGAAATGCGATAAGTAATGTGAATTGCAGAATTCAGTGAATCATCGAATCTTTGAACGCACATTGCGCCCATTAGTATTCTAGTGGGCATGCCTGTTCGAGCGTCATTTCAACCCTTAAGCCTAGCTTAGTGTTGGGAATCTACTTCTCTTAGGAGTTGTAGTTCCTGAAATACAACGGCGGATTTGTAGTATCCTCTGAGCGTAGTAA-TTTTTTTCTCGCTTTTGTTAGGTGCTA-TAAC--TCCCAGCCGCTAAA-CCCCCAA-TTTTTT-GTGGTTGACCTCGGATCAGGTAGGAATACCCGCTGAACTTAA----------------------CTCTATTTACTAT--ACCAACCGACC-TACCCTGGACGC--GTCCCAAACT-CAATGGCCCCTGATTT-CTACCCCACATCC-T----------TCGAAAGC--TGTGCGCCCAAGAA---GCGGCGGCAGCAGCAACAGCGACAACAGATT------CATC-CGA----AGTCGT-CGCTCCATCGTCATGACTGCCGTCGTA---ATTCAAGTAAATCA-------AGGTTCTCTAGCTAACGGGTCTTTTTTTCTCTGCCAATAGGTTCACCTTCAGACCGGTCAGTGCGTAAGT--------AACATGCCAAA-TCCCGCGATGTAGCGCGTTCGAAACACCAAAGCTCACAATCATGAACAGGGTAACCAAATCGGTGCTGCCTTCTGGTATGTTACCTG-TCTGCCTCG-----------------------------ACACGGCCTTACTACGACGTTT--TTC---GTGCCTG-CACGACGG-C----CCCG---AACAG-TGAAATAGGTCA-AGATA----------GAGGGA-ACATGATACTAAT-AGGTCATTTATAGG--CAAACCATCTCTGGCGAGCACGGT-----CTCGACAGCAATGGAGTGTATGTACTAACTTCAAT-TCCTCCTGCTTCC------TGTTG-AGTTTGT-----AGGCTGAC--TCG-ATGGCCAT-T-TAGCTACAACGGTACCTCCGAGCTCCAGCTCG--AGCGTATGAGCGTCTACTTCAACGAGGCTTCCGGCAACAAGTACGTTCCTCGTGCC--GTCCTCGTCGATC--TCGAGCCC--------GGTACCATGGATGCCG--TCCGCGCCG-GTCCCTTCGGCCAGCTCTTCCGCCCTGA--CAACTTCGTCTTCGGTAAGGTTAGT--CATTT----------------ATTGATT-CC-CAT---------CAT-------CATCCCCC----------TTG-----AC-TTCAGCAT---C--ATA-A---TTTT-CAACC-TACGTGTT---GA----AAAT--TA-TTTTC-GC--TC---C-TTCCA-CAC--TTTTT--TC----GC-TGGT--TACCCCGCC-GC----GAGGCA--CCCGCACG--ACCCCGCGGT--G------CAAACGAAAAA--TTTCTTA--TCACA-GCCCC--ACC---T---TGCA-CAA-------GCA--------A-CCATGC-AT---------------TGCTCATGAGAC--CC----------ACTTT--G--AACAA--------TTGC-TAA---TGCCTTCAT--AC-AGGAAGCCG-CCGAGCTCGGT-AAGGGTTCCTT-CAAGTACGCC-TGGGTTCTTGACAAG-----------------CTC-AAGGCCGAGCGTGAGC------GTGGTATCACCATC-GATATCGCTCTCT--GGAAGTTCGAGACCAAC-GAGTACAATGT-CACCGTCATT-GGTTAGTACCCCTCC-GCCT--AT-------G--CCAT-GTGCT---GCTCCA-TAAGAC---ACTT-GACTAACCTT-GCTTCATAGACGCTCCC-GGTCAC-CGTGATTTCA-TCAAGAACATG
>Neopestalotiopsis brasiliensis CFCC 54341 
------------------CGGAGGGATCATTATAGAGTTTT----CTAAAC-TCCCAACCCA-TGTGAACTTACCTTTTGTTGCCTCGGCAGAAGTT----------------------------------------------------ATAGGTCTTCTTA---------TAGCTG----C---------------------------TGCCGGTGGACCATTAAACTCTTGTTATTTTAT-GTAATCTGAGCGTCTTATTTTAATAAGTCAAAACTTTCAACAACGGATCTCTTGGTTCTGGCATCGATGAAGAACGCAGCGAAATGCGATAAGTAATGTGAATTGCAGAATTCAGTGAATCATCGAATCTTTGAACGCACATTGCGCCCATTAGTATTCTAGTGGGCATGCCTGTTCGAGCGTCATTTCAACCCTTAAGCCTAGCTTAGTGTTGGGAATCTACTTCTCTTAGGAGTTGTAGTTCCTGAAATACAACGGCGGATTTGTAGTATCCTCTGAGCGTAGTAA-TTTTTTTCTCGCTTTTGTTAGGTGCTA-TAAC--TCCCAGCCGCTAAA-CCCCCAA-TTTTTT-GTGGTTGACCTCGGATCAGGTAGGAATACCCGCTGAACTTAA----------------------CTCTATTTACTAT--ACCAACCGACC-TACCCTGGACGC--GTCCCAAACT-CAATGGCCCCTGATTT-CTACCCCACATCC-T----------TCGAAAGC--TGTGCGCCCAAGAA---GCGGCGGCAGCAGCAACAGCGACAACAGATT------CATC-CGA----AGTCGT-CGCTCCATCGTCATGACTGCCGTCGTA---ATTCAAGTAAATCA-------AGGTTCTCTAGCTAACGGGTCTTTTTTTCTCTGCCAATAGGTTCACCTTCAGACCGGTCAGTGCGTAAGT--------AACATGCCAAA-TCCCGCGATGTAGCGCGTTCGAAACACCAAAGCTCACAATCATGAACAGGGTAACCAAATCGGTGCTGCCTTCTGGTATGTTACCTG-TCTGCCTCG-----------------------------ACACGGCCTTACTACGACGTTT--TTC---GTGCCTG-CACGACGG-C----CCCG---AACAG-TGAAATAGGTCA-AGATA----------GAGGGA-ACATGATACTAAT-AGGTCATTTATAGG--CAAACCATCTCTGGCGAGCACGGT-----CTCGACAGCAATGGAGTGTATGTACTAACTTCAAT-TCCTCCTGCTTCC------TGTTG-AGTTTGT-----AGGCTGAC--TCG-ATGGCCAT-T-TAGCTACAACGGTACCTCCGAGCTCCAGCTCG--AGCGTATGAGCGTCTACTTCAACGAGGCTTCCGGCAACAAGTACGTTCCTCGTGCC--GTCCTCGTCGATC--TCGAGCCC--------GGTACCATGGATGCCG--TCCGCGCCG-GTCCCTTCGGCCAGCTCTTCCGCCCTGA--CAACTTCGTCTTCGGTAAGGTTAGT--CATTT----------------ATTGATT-CC-CAT---------CAT-------CATCCCCC----------TTG-----AC-TTCAGCAT---C--ATA-A---TTTT-CAACC-TACGTGTT---GA----AAAT--TA-TTTTC-GC--TC---C-TTCCA-CAC--TTTTT--TC----GC-TGGT--TACCCCGCC-GC----GAGGCA--CCCGCACG--ACCCCGCGGT--G------CAAACGAAAAA--TTTCTTA--TCACA-GCCCC--ACC---T---TGCA-CAA-------GCA--------A-CCATGC-AT---------------TGCTCATGAGAC--CC----------ACTTT--G--AACAA--------TTGC-TAA---TGCCTTCAT--AC-AGGAAGCCG-CCGAGCTCGGT-AAGGGTTCCTT-CAAGTACGCC-TGGGTTCTTGACAAG-----------------CTC-AAGGCCGAGCGTGAGC------GTGGTATCACCATC-GATATCGCTCTCT--GGAAGTTCGAGACCAAC-GAGTACAATGT-CACCGTCATT-GGTTAGTACCCCTCC-GCCT--AT-------G--CCAT-GTGCT---GCTCCA-TAAGAC---ACTT-GACTAACCTT-GCTTCATAGACGCTCCC-GGTCAC-CGTGATTTCA-TCAAGAACATG
>Neopestalotiopsis protearum CBS 114178
TCTCCGTTGGTGAACCAGCGGAGGGATCATTATAGAGTTTT----CTAAAC-TCCCAACCCA-TGTGAACTTACCTTTTGTTGCCTCGGCAGAAGTT----------------------------------------------------ATAGGTCTTCTTA---------TAGCTG----C---------------------------TGCCGGTGGACCATTAAACTCTTGTTATTTTAT-GTAATCTGAGCGTCTTATTTTAATAAGTCAAAACTTTCAACAACGGATCTCTTGGTTCTGGCATCGATGAAGAACGCAGCGAAATGCGATAAGTAATGTGAATTGCAGAATTCAGTGAATCATCGAATCTTTGAACGCACATTGCGCCCATTAGTATTCTAGTGGGCATGCCTGTTCGAGCGTCATTTCAACCCTTAAGCCTAGCTTAGTGTTGGGAATCTACTTCTCTTAGGAGTTGTAGTTCCTGAAATACAACGGCGGATTTGTAGTATCCTCTGAGCGTAGTAA-TTTTTTTCTCGCTTTTGTTAGGTGCTA-TAAC--TCCCAGCCGCTAAA-CCCCCAA-TTTTCT-GTGGTTGACCTCGGATCAGGTAGGAATACCCGCTGAACTTAA-ATGACTGCCCCCGACCTTCCCCTCTATTTACTAT--ACCAACCGACC-TACCCTGGACGC--GTCCCAAACT-CAATGGCCCCTGATTT-CTACCCCACATCC-T----------TCGAAAGC--TGTGCGCCCAAGAA---GCGGCGGCAGCAGCAACAGCGACAACAGATT------CATC-CGA----AGTCGT-CGCTTCATCGTCATGACTGCCGTCGTA---ATTCAAGTAAATCA-------AGGTGCTCTAGCTAACGGGTCTTTTTTTCTCTGCCAATAGGTTCACCTTCAGACCGGTCAGTGCGTAAGT--------AACATGCCAAA-TCCCGCGATGTAGCGCGTTCGAAACACCAAAGCTCACAATCATGAACAGGGTAACCAAATCGGTGCTGCCTTCTGGTATGTTACCTG-TCTGCCTCG-----------------------------ACACGGCCTTACTACGACGTTT--TTC---GTGCCTG-CACGACGG-C----CCCG---AAAAG-TGAAATAGGTCA-AGATA----------GAGGGA-ACATGATACTAAT-AGGTCATTTATAGG--CAAACCATCTCTGGCGAGCACGGT-----CTCGACAGCAATGGAGTGTATGTACTAACTTCAAT-TCCTCCTGCTTCC------TGTTG-AGTTTGT-----AGGCTGAC--TCG-ATGGCCAT-T-TAGCTACAACGGTACCTCCGAGCTCCAGCTCG--AGCGTATGAGCGTCTACTTCAACGAGGCTTCCGGCAACAAGTACGTTCCTCGTGCC--GTCCTCGTCGATC--TCGAGCCC--------GGTACCATGGATGCCG--TCCGCGCCG-GTCCCTTCGGCCAGCTCTTCCGCCCTGA--CAACTTCGTCTTCGGT------AGT--CATTT----------------ATTGATT-CC-------------CAT-------CATCCCCC----------TTC-----AC-TTCAGCAT---C--ATA-A---TTTT-CAACC-TACGTGTT---GA----AAAT--TA-TTTTC-GC--TC---C-TTCCA-CAC-TTTTTT--TC----GC-TGGT--TACCCCGCC-GC----GAGGCA--CCCGCACG--ACCCCGCGGT--G------CAAACGAAAAA--TTTCTTA--TCACA-GCCCC--ACC---T---TGCA-CAA-------GCA--------A-CCATGC-AT---------------TGCTCATGAGAC--CC----------ACTTT--G--AACAA--------TTGC-TAA---TGCCTTCAT--AC-AGGAAGCCG-CCGAGCTCGGT-AAGGGTTCCTT-CAAGTACGCC-TGGGTTCTTGACAAG-----------------CTC-AAGGCCGAGCGTGAGC------GTGGTATCACCATC-GATATCGCTCTCT--GGAAGTTCGAGACCAAC-GAGTACAATGT-CACCGTCATT-GGTTAGTACCCCTCC-ACCT--AT-------G--CCAT-GTGCT---GCTCCA-TAAGAC---ACTT-GACTAACCTT-GCTTCATAGACGCTCCC-GGTCAC-CGTGATTTCA-TCAAGAACA--
>Neopestalotiopsis surinamensis CBS 450.74 
TCTCCGTTGGTGAACCAGCGGAGGGATCATTATAGAGTTTT----CTAAAC-TCCCAACCCA-TGTGAACTTACCTTTTGTTGCCTCGGCAGAAGTT----------------------------------------------------ATAGGTCTTCTTA---------TAGCTG----C---------------------------TGCCGGTGGACCATTAAACTCTTGTTATTTTAT-GTAATCTGAGCGTCTTATTTTAATAAGTCAAAACTTTCAACAACGGATCTCTTGGTTCTGGCATCGATGAAGAACGCAGCGAAATGCGATAAGTAATGTGAATTGCAGAATTCAGTGAATCATCGAATCTTTGAACGCACATTGCGCCCATTAGTATTCTAGTGGGCATGCCTGTTCGAGCGTCATTTCAACCCTTAAGCCTAGCTTAGTGTTGGGAATCTACTTCTTTTATTAGTTGTAGTTCCTGAAATACAACGGCGGATTTGTAGTATCCTCTGAGCGTAGTAA-TTTTTTTCTCGCTTTTGTTAGGTGCTA-TAAC--TCCCAGCCGCTAAA-CCCCCAA-TTTTTT-GTGGTTGACCTCGGATCAGGTAGGAATACCCGCTGAACTTAACATGACTGCCCCCGACCTTCCCCTCTATTTACTAT--ACCAACCGACC-TACCCTGGACGC--GTCCCAAACT-CAATGGCCCCTGATTT-CTACCCCACATCC-T----------TCGAAAGC--TGTGCGCCCAAGAA---GCGGCGGCAGCAGCAACAGCGACAACAGATT------CATC-CGA----AGACGT-CGCTTCATCGTCATGACTGCCGTCGTA---ATTCAAGTAAATCA-------AGGTTCTCTAGCTAACGGGTCTTTTTTTCTCTGCCAATAGGTTCACCTTCAGACCGGTCAGTGCGTAAGT--------AACATGCCAAA-TCCCGCGATGTAGCGCGTTCGAAACACCAAAGCTCACAATCATGAACAGGGTAACCAAATCGGTGCTGCCTTCTGGTATGTTACCTG-TCTGCCTCG-----------------------------ACACGGCCTTACTACGACGTTT--TTC---GTGCCTG-CACGACGG-C----CCCG---AACAG-TGAAATAGGTCA-AGATA----------GAGGGA-ACATGATACTAAT-AGGTCATTTATAGG--CAAACCATCTCTGGCGAGCACGGT-----CTCGACAGCAATGGAGTGTATGTACTAACTTCAAT-TCCTCCTGCTTCC------TGTTG-AGTTTGT-----AGGCTGAC--TCG-ATGGCCAT-T-TAGCTACAACGGTACCTCCGAGCTCCAGCTCG--AGCGTATGAGCGTCTACTTCAACGAGGCTTCCGGCAACAAGTACGTTCCTCGTGCC--GTCCTCGTCGATC--TCGAGCCC--------GGTACCATGGATGCCG--TCCGCGCCG-GTCCCTTCGGCCAGCTCTTCCGCCCTGA--CAACTTCGTCTTCGGTAAGGTTAGT--CATCT----------------ATTGATT-CC-CAT---------CAT-------CATTCCCC----------TTC-----TC-TTCAGCGT---C--ATG-A---TTTT-CAACC-TACGCGTT---GA----AAAT--TA-TTTTC-GC--TC---C-TTCCA-CAC--TTTTT--TC----GC-TGGT--TACCCCGCC-GC----GAGGCA--CCCGCACG--ACCCCGCGGT--G------CAAACGAAAAA--TTTCTTA--TCACA-GCCCC--ACC---T---TTCA-CAA-------GCA--------A-CCATGC-AT---------------TGCTCATGAGAC--CC----------ACTTT--G--AACGA--------TTGC-TAA---TGCCTTCAT--AC-AGGAAGCCG-CCGAGCTCGGT-AAGGGTTCCTT-CAAGTACGCC-TGGGTTCTTGACAAG-----------------CTC-AAGGCCGAGCGTGAGC------GTGGTATCACCATC-GATATCGCTCTCT--GGAAGTTCGAGACCAAC-GAGTACAATGT-CACCGTCATT-GGTTAGTACCCCTCC-ACCT--AT-------G--CCAT-GTGCT---GCTCCA-TAAGAC---ACTT-GACTAACCTT-GCTTCATAGACGCTCCC-GGTCAC-CGTGATTTCA-TCAAGAA----
>Neopestalotiopsis acrostichi MFLUCC 17-1754 
---------------------AGGGATCATTATAGAGTTTT----CTAAAC-TCCCAACCCA-TGTGAACTTACCTTTTGTTGCCTCGGCAGAAGTT----------------------------------------------------ATAGGTCTTCTTA---------TAGCTG----C---------------------------TGCCGGTGGACCATTAAACTCTTGTTATTTTAT-GTAATCTGAGCGTCTTATTTTAATAAGTCAAAACTTTCAACAACGGATCTCTTGGTTCTGGCATCGATGAAGAACGCAGCGAAATGCGATAAGTAATGTGAATTGCAGAATTCAGTGAATCATCGAATCTTTGAACGCACATTGCGCCCATTAGTATTCTAGTGGGCATGCCTGTTCGAGCGTCATTTCAACCCTTAAGCCTAGCTTAGTGTTGGGAATCTACTTCTTTTATTAGTTGTAGTTCCTGAAATACAACGGCGGATTTGTAGTATCCTCTGAGCGTAGTAA-TTTTTTTCTCGCTTTTGTTAGGTGCTA-TAAC--TCCCAGCCGCTAAA-CCCCCAA-TTTTTT-GTGGTTGACCTCGGATCAGGTAGGAATACCCGCTGAACTTAACATGACTGCCCCCGACCTTCCCCTCTATTTACTAT--ACCAACCGACC-TACCCTGGACGC--GTCCCAAACT-CAATGGCCCCTGATTT-CTACCCCACATCC-T----------TCGAAAGC--TGTGCGCCCAAGAA---GCGGCGGCAGCAGCAACAGCGACAACAGATT------CATC-CGA----AGTCGT-CGCTTCATCGTCATGACTGCCGTCGTA---ATTCAAGTAAATCA-------AGGTGCTCTAGCTAACGGGTCTTTTTTTCTCTGCCAATAGGTTCACCTTCAGACCGGTCAGTGCGTAAGT--------AACATGCCAAA-TCCCGCGATGTAGCGCGTTCGAAACACCAAAGCTCACAATCATGAACAGGGTAACCAAATCGGTGCTGCCTTCTGGTATGTTACCTG-TCTGCCTCG-----------------------------ACACGGCCTTACTACGACGTTT--TTC---GTGCCTG-CACGACGG-C----CCCG---AACAG-TGAAATAGGTCA-AGATA----------GAGGGA-ACATGATACTAAT-AGGTCATTTATAGG--CAAACCATCTCTGGCGAGCACGGT-----CTCGACAGCAATGGAGTGTATGTACTAACTTCAAT-TCCTCCTGCTTCC------TGTTG-AGTTTGT-----AGGCTGAC--TCG-ATGGCCAT-T-TAGCTACAACGGTACCTCCGAGCTCCAGCTCG--AGCGTATGAGCGTCTACTTCAACGAGGCTTCCGGCAACAAGTACGTTCCTCGTGCC--GTCCTCGTCGATC--TCGAGCCC--------GGTACCATGGATGCCG--TCCGCGCCG-GTCCCTTCGGCCAGCTCTTCCGCCCTGA--CAACTTCGTCTTCGGT----TTAGT--CATTT----------------ATTGATT-CC-CAT---------CAT-------CATCCCCC----------TTC-----AC-TTCAGCAT---C--ATA-A---TTTT-TAACC-TACGTGTT---GA----AAAT--TA-TTTTC-GC--TC---C-TTCCA-CAC--TTTTT--TC----GC-TGGT--TACCCCGCC-GC----GAGGCA--CCCGCACG--ACCCCGCGGT--G------CAAACGAAAAA--TTTCTTA--TCACA-GCCCC--ACC---T---TGCA-CAA-------GCA--------A-CCATGC-AT---------------TGCTCATGAGAC--CC----------ACTTT--G--AACAA--------TTGC-TAA---TGCCTTCAT--AC-AGGAAGCCG-CCGAGCTCGGT-AAGGGTTCCTT-CAAGTACGCC-TGGGTTCTTGACAAG-----------------CTC-AAGGCCGAGCGTGAGC------GTGGTATCACCATC-GATATCGCTCTTT--GGAAGTTCGAGACCAAC-GAGTACAATGT-CACCGTCATT-GGTTAGTACCCCTCC-ACCT--AT-------G--CCAT-GTGCT---GCACCA-TAAGAC---ACTT-GACTAACCTT-GCTTCATAGACGCTCCC-GGTCAC-CGTGATTTCA-TCAAG------
>Neopestalotiopsis thailandica MFLUCC 17-1730 
---------------------AGGGATCATTATAGAGTTTT----CTAAAC-TCCCAACCCA-TGTGAACTTACCTTTTGTTGCCTCGGCAGAAGTT----------------------------------------------------ATAGGTCTTCCTA---------TAGCTG----C---------------------------TGCCGGTGGACCATTAAACTCTTGTTATTTTAT-GTAATCTGAGCGTCTTATTTTAATAAGTCAAAACTTTCAACAACGGATCTCTTGGTTCTGGCATCGATGAAGAACGCAGCGAAATGCGATAAGTAATGTGAATTGCAGAATTCAGTGAATCATCGAATCTTTGAACGCACATTGCGCCCATTAGTATTCTAGTGGGCATGCCTGTTCGAGCGTCATTTCAACCCTTAAGCCTAGCTTAGTGTTGGGAATCTACTTCTTT--ATAGTTGTAGTTCCTGAAATACAACGGCGGATTTGTAGTATCCTCTGAGCGTAGTAA-TTTTTTTCTCGCTTTTGTTAGGTGCTA-TAAC--TCCCAGCCGCTAAA-CCCCCAA-TTTTTT-GTGGTTGACCTCGGATCAGGTAGGAATACCCGCTGAACTTAACATGACTGCCCCCGACCTTCCCCTCTATTTACTAT--ACCAACCGACC-TACCCTGGACGC--GTCCCAAACT-CAATGGCCCCTGATTT-CTACCCCACATCC-T----------TCGAAAGC--TGTGCGCCCAAGAA---GCGGCGGCAGCAGCAACAGCGACAACAGATT------CATC-CGA----AGTCGT-CGCTTCATCGTCATGACTGCCGTCGTA---ATTCAAGTAAATCA-------AGGTTCTCTAGCTAACGGGTCTTTTTTTCTCTGCCAATAGGTTCACCTTCAGACCGGTCAGTGCGTAAGT--------AACATGCCAAA-TCCCGCGATGTAGCGCGTTCGAAACACCAAAGCTCACAATCATGAATAGGGTAACCAAATCGGTGCTGCCTTCTGGTATGTTACCTG-TCTGCCTCG-----------------------------ACACGGCCTTAATACGACGTTT--TTC---GTGCCTG-CACGACGG-C----CCCG---AACAGTTGAAATAGGTCA-AGATA----------GAGGGA-ACATAAGACTAAT-AGGTCATTTATAGG--CAAACCATCTCTGGCGAGCACGGT-----CTCGACAGCAATGGAGTGTATGTACTAACTTCAAT-TCCTCCTGCTTCC------TGTTG-AGCTTGT-----AGGCTGAC--TCG-ATGGCCAT-T-TAGCTACAACGGTACCTCCGAGCTCCAGCTCG--AGCGTATGAGCGTCTACTTCAACGAGGCTTCCGGCAACAAGTACGTTCCTCGTGCT--GTCCTCGTCGATC--TCGAGCCC--------GGTACCATGGATGCCG--TCCGCGCCG-GTCCCTTCGGCCAGCTCTTCCGCCCTGA--CAACTTCGTCTTCGGT----TTAGT--CATTT----------------ATTGATT-CC-CAT---------CATCATCCCCCATCCCCC----------TTC-----AC-TTCAGCAT---C--ATA-A---TTTT-CAACC-TACGTGTT---GA----AAAT--TA-TTTTC-GC--TC---C-TTCCA-CAC-TTTTTT--CC----GC-TGGT--TACCCCGCC-GC----GAGGCA--CCCGCACG--ACCCCGCGGT--G------CAAACGAAAAA--TTTCTTA--TCACA-GCCCC--ACC---T---TGCA-CAA-------GCA--------A-CCATGC-AT---------------TGCTCATGAGAC--CC----------ACTTT--G--AACAA--------TCGC-TAA---TGCCTTCAT--AC-AGGAAGCCG-CCGAGCTCGGT-AAGGGTTCCTT-CAAGTACGCC-TGGGTTCTTGACAAG-----------------CTC-AAGGCCGAGCGTGAGC------GTGGTATCACCATC-GATATCGCTCTCT--GGAAGTTCGAGACCAAC-GAGTACAATGT-CACCGTCATT-GGTTAGTACCCCTCC-ACCT--AT-------G--CCAT-GTGCT---GCTCCA-TAAGAC---ACTT-GACTAACCTT-GCTTCATAGACGCTCCC-GGTCAC-CGTGATTTCA-TCAAG------
>Neopestalotiopsis sonneratae MFLUCC 17-1745 
---------------------AGGGATCATTATAGAGTTTT----CTAAAC-TCCCAACCCA-TGTGAACTTACCTTTTGTTGCCTCGGCAGAAGTT----------------------------------------------------ATAGGTCTTCTTA---------TAGCTG----C---------------------------TGCCGGTGGACCATTAAACTCTTGTTATTTTAT-GTAATCTGAGCGTCTTATTTTAATAAGTCAAAACTTTCAACAACGGATCTCTTGGTTCTGGCATCGATGAAGAACGCAGCGAAATGCGATAAGTAATGTGAATTGCAGAATTCAGTGAATCATCGAATCTTTGAACGCACATTGCGCCCATTAGTATTCTAGTGGGCATGCCTGTTCGAGCGTCATTTCAACCCTTAAGCCTAGCTTAGTGTTGGGAATCTACTTCTTT--ATAGTTGTAGTTCCTGAAATACAACGGCGGATTTGTAGTATCCTCTGAGCGTAGTAA-TTTTTTTCTCGCTTTTGTTAGGTGCTA-TAAC--TCCCAGCCGCTAAA-CCCCCAA-TTTTTT-GTGGTTGACCTCGGATCAGGTAGGAATACCCGCTGAACTTAACATGACTGCCCCCGACCTTCCCCTCTATTTACTAT--ACCAACCGACC-TACCCTGGACGC--GTCCCAAACT-CAATGGCCCCTGATTT-CTACCCCACATCC-T----------TCGAAAGC--TGTGCGCCCAAGAA---GCGGCGGCAGCAGCAACAGCGACAACAGATT------CATC-CGA----AGTCGT-CGCTTCATCGTCATGACTGCCGTCGTA---ATTCAAGTAAATCA-------AGGTTCTCTAGCTAACGGGTCTTTTTTTCTCTGCCAATAGGTTCACCTTCAGACCGGTCAGTGCGTAAGT--------AACATGCCAAA-TCCCGCGATGTAGCGCGTTCGAAACACCAAAGCTCACAATCATGAATAGGGTAACCAAATCGGTGCTGCCTTCTGGTATGTTACCTG-TCTGCCTCG-----------------------------ACACGGCCTTAATACGACGTTT--TTC---GTGCCTG-CACGACGG-C----CCCG---AACAGTTGAAATAGGTCA-AGATA----------GAGGGA-ACATAATACTAAT-AGGTCATTTATAGG--CAAACCATCTCTGGCGAGCACGGT-----CTCGACAGCAATGGAGTGTATGTACTAACTTCAAT-TCCTCCTGCTTCC------TGTTG-AGCTTGT-----AGGCTGAC--TCG-ATGGCCAT-T-TAGCTACAACGGTACCTCCGAGCTCCAGCTCG--AGCGTATGAGCGTCTACTTCAACGAGGCTTCCGGCAACAAGTACGTTCCTCGTGCT--GTCCTCGTCGATC--TCGAGCCC--------GGTACCATGGATGCCG--TCCGCGCCG-GTCCCTTCGGCCAGCTCTTCCGCCCTGA--CAACTTCGTCTTCGGT----TTAGT--CATTT----------------ATTGATT-CC-CAT---------CATCATCCCCCATCCCCC----------TTC-----AC-TTCAGCAT---C--ATA-A---TTTT-CAACC-TACGTGTT---GA----AAAT--TA-TTTTC-GC--TC---C-TTCCA-CAC-TTTTTT--CC----GC-TGGT--TACCCCGCC-GC----GAGGCA--CCCGCACG--ACCCCGCGGT--G------CAAACGAAAAA--TTTCTTA--TCACA-GCCCC--ACC---T---TGCA-CAA-------GCA--------A-CCATGC-AT---------------TGCTCATGAGAC--CC----------ACTTT--G--AACAA--------TCGC-TAA---TGCCTTCAT--AC-AGGAAGCCG-CCGAGCTCGGT-AAGGGTTCCTT-CAAGTACGCC-TGGGTTCTTGACAAG-----------------CTC-AAGGCCGAGCGTGAGC------GTGGTATCACCATC-GATATCGCTCTCT--GGAAGTTCGAGACCAAC-GAGTACAATGT-CACCGTCATT-GGTTAGTACCCCTCC-ACCT--AT-------G--CCAT-GTGCT---GCTCCA-TAAGAC---ACTT-GACTAACCTT-GCTTCATAGACGCTCCC-GGTCAC-CGTGATTTCA-TCAAG------
>Neopestalotiopsis iraniensis CBS 137768
---------------------------------------------------------------------CTTACCTTTTGTTGCCTCGGCAGAAGTTACCCGGT-------------------------------------ACCTGGAGACAGGTTACCCTG---------TAGCTG----C---------------------------TGCCGGCGGACCATTAAACTCTTGTTATTTTATAGTAATCTGAGCGTCTTATTTTAATAAGTCAAAACTTTCAACAACGGATCTCTTGGTTCTGGCATCGATGAAGAACGCAGCGAAATGCGATAAGTAATGTGAATTGCAGAATTCAGTGAATCATCGAATCTTTGAACGCACATTGCGCCCATTAGTATTCTAGTGGGCATGCCTGTTCGAGCGTCATTTCAACCCTTAAGCCTAGCTTAGTGTTGGGAATCTACCTCTTTCTTTTATTGTAGTTCCTGAAATACAACGGCGGATTTGTAGTATCCTCTGAGCGTAGTAA-ATCTTTTCTCGCTTTTGTCAGGTGCTG-CGAC--TCCCAGCCGCTAAA-CCCCCAA-TTTTTT-GTGGTTGACCTCGGATCAGGT-------------------------------------------------------------------------------------------------------------------------------------------------------------------------------------------------------------------------------------------------------------------------------------------------------------------------------------------------------------------------------------------------------------------------GGGTAACCAAATCGGTGCTGCCTTCTGGTATGTTACCTG-TCTGCCTCG-----------------------------ACACGGCCTTACTACGACGTTT--TTC---GTGCCTG-CACGACGG-C----CCCG---AACAG-TGAAATAGGTCA-AGATA----------GAGGGA-ACATAATGCTAAT-AGGTCATTTATAGG--CAAACCATCTCTGGCGAGCACGGT-----CTCGACAGCAATGGAGTGTATGTACCATTCTCAAT-TCGTCCTGCTTGT------TGTT----CTCGT-----AGGCTGAC--TTG-ATGGCCAT-T-TAGCTACAACGGTACCTCCGAGCTCCAGCTCG--AGCGTATGAGCGTTTATTTCAACGAGGCTTCCGGCAACAAGTACGTTCCTCGTGCC--GTCCTCGTCGATC--TCGAGCCC--------GGTACCATGGATGCCG--TCCGCGCCG-GTCCCTTCGGCCAGCTCTTCCGCCCTGA--CAACTTCGTCTTCGGTAAGGTTAGT--CATCT----------------ATTGATT-CC-CAT---------CAT-------CAGTCCGG----------TGCCGGCAACAACTGGCAT---G--AT------TTTT-CAGCC-TGCGTGTT---GA----AAAA--GA-TTTTTGGC--AC---C-TTACA-CTC--TTTTT--TC----GC-TCGT--TACCCCGCC-GC----AAGACA--CCTGCACG--ACCCCGCGGT--G------CAAACGAAAAA--TTTCTTA--TCACG-GCCCC--ACC---T---TGCA-CGA-------GCA--------A-CCATGC-AT---------------TGCTTATGAGAC--CC----------ACTTT--G--AACAT--------TAGC-TAA---TGCCTTCAC--AC-AGGAAGCCG-CCGAGCTCGGT-AAGGGTTCCTT-CAAGTACGCC-TGGGTTCTTGACAAG-----------------CTC-AAGGCCGAGCGTGAGC------GTGGTATCACCATC-GATATCGCTCTCT--GGAAGTTCGAGACCAAC-GAGTACAATGT-CACCGTCATT-GGTTAGTACCCTACC-ATCT--AT-------G--CCAT-GTGCT---GCTCAG-TTAGAC---AGTT--ACTAAC----AATACTCAGACGCTCCC-GGTCAC-CGTGATTTCA-TCAAGAACATG
>Neopestalotiopsis natalensis CBS 138.41 
TCTCCGTTGGTGAACCAGCGGAGGGATCATTATAGAGTTTT----CTAAAC-TCCCAACCCA-TGTGAACTTACCTTTTGTTGCCTCGGCAGAGGTTACCTGGT-------------------------------------ACCCGGAGACGGGTTACCCTG---------TAGCTG----C---------------------------TGCCGGTGGACCATTAAACTCTTGTTATTTTATTGTAATCTGAGCGTCTTATATTAATAAGTCAAAACTTTCAACAACGGATCTCTTGGTTCTGGCATCGATGAAGAACGCAGCGAAATGCGATAAGTAATGTGAATTGCAGAATTCAGTGAATCATCGAATCTTTGAACGCACATTGCGCCCATTAGTATTCTAGTGGGCATGCCTGTTCGAGCGTCATTTCAACCCTTAAGCCTAGCTTAGTGTTGGGAATCTACCTCTCTTCGGAGTCGTAGTTCCTGAAATACAACGGCGGATTTGTAGTATCCTCTGAGCGTAGTAA-ATTTTTTCTCGCTTTTGTTAGGTGCTG-CAAC--TCCCAGCCGCTAAA-CCCCCTA-TTTTTT-TTGGTTGACCTCGGATCAGGTAGGAATACCCGCTGAACTTAACATGACTGCCCCCGACCTTCCCCTCTATTTACTAT--ACAAACCGACC-TACCCTGGACGC--GTCCCAAACT-CAATGGCCCCTGATTT-CTACCCCACATCC-T----------TCGAAAGC--TGTGCGCCCAAGAAGCGGCGGCGGCAGCAGCAACAGTAACAACGGATT------CATC-CGA----AGTCGT-CGCTTCATCGTCATGACTGCCATCGTA---AATCATGCAAATCA-------AGGTTCTCTAGCTAACGGGTCTTTTTTCCTCTGCCAATAGGTTCACCTTCAGACCGGTCAGTGCGTAAGT--------AACATGCCAAA-TCCCGCGATGTAGCGCGCTCGAAACACCAAAGCTCACAATCATGAACAGGGTAACCAAATTGGTGCTGCCTTCTGGTATGTAACCTG-CCTACCTCG-----------------------------ACCCGGCTTCAATACGACATTT--TTC---GTGACTT-CACGACAG-C----CTCG---AACAC-TTGGTAGGGTCA-AGATA----------GAGAGA-ACACGATGCTAAT-TGGTCATTTATAGG--CAAACCATCTCTGGCGAGCACGGT-----CTCGACAGCAATGGAGTGTATGTACCATTTTAAAT-TCCTTTTGCTTCT------TGTTG-AGCTCGT-----AGGCTGAC--TTG-ATCGCCCT-T-TAGCTACAACGGTACCTCCGAGCTCCAGCTCG--AGCGTATGAGCGTCTACTTCAACGAGGCTTCCGGCAACAAGTACGTTCCTCGTGCC--GTCCTTGTCGATC--TCGAGCCC--------GGTACCATGGATGCCG--TCCGCGCCG-GTCCCTTCGGCCAGCTCTTCCGCCCTGA--CAACTTCGTCTTCGGTAAGGTTAGT--CATCA----------------ATCGGTT-CC-------------CAT-------CATCTCCC----------TTC-----AC-TCCAGCGT---C--ATG-A---TTTT-CAGCC-TACGTGTT---GA----AGAT--CAATTTTC-GC--TC---C-TTCCA-CAC--TTTTT--TCTCCCGA-TCGT--TACCCCGCC-GT----GAGGCA--CCCGCACG--ACCCCGCGGT--G------CAAACGAAAAA--TTTCTTA--TCACA-GCCCC--ACC---T---TGCA-CAA-------GCC--------G-ACATGC-AT---------------TGCGTACGAGAC--CC----------ACTTT--A--AACAA--------CTGC-TAA---TGTCTTCAT--AC-AGGAAGCCG-CCGAGCTCGGT-AAGGGTTCCTT-CAAGTACGCC-TGGGTTCTTGACAAG-----------------CTC-AAGGCCGAGCGTGAGC------GTGGTATCACCATC-GATATCGCTCTCT--GGAAGTTCGAGACCAAC-GAGTACAATGT-CACTGTCATT-GGTTAGTACCTTATC-ACCT--AT-------G--CCAT-GTGCT---GCACAA-TAAGAC---TCTT--ACTAATAGT-ACTCCTCAGACGCTCCC-GGTCAC-CGTGATTTCA-TCAAGAACATG
>Pseudopestalotiopsis indica CBS 459.78 
---------------------------CATTATAGAGTTTT----CTAAAC-TCCCAACCCA-TGTGAACTTACCTTTTGTTGCCTCGGCAGAGGTTACCTGGT---ACCTG----------------------------------GAGACAGGTTACCCTG---------TAGCAG----C---------------------------TGCCGGTGGACTACTAAACTCTTGTTATTTTAT-GTAATCTGAGCGTCTTATTTTAATAAGTCAAAACTTTCAACAACGGATCTCTTGGTTCTGGCATCGATGAAGAACGCAGCGAAATGCGATAAGTAATGTGAATTGCAGAATTCAGTGAATCATCGAATCTTTGAACGCACATTGCGCCCATTAGTATTCTAGTGGGCATGCCTGTTCGAGCGTCATTTCAACCCTTAAGCCTAGCTTAGTGTTGGGAATTTACAGTTAT--------GTAATTCCTGAAATACAACGGCGGATCTGTGGTATCCTCTGAGCGTAGTAA-ATTATTTCTCGCTTTTGTCAGGT----------------------------------------------------------------------------------------------------------------------------------------------------------------------------------------------------------------------------------------------------------------------------------------------------------------------------------------------------------------------------------------------------------------------------------------------------------------------------------------------------GGTGCTGCTTTCTGGTATGTATCCTA-TCTACCTCG-----------------------------GCATTACCTCGATATGACGCCT--TTTAACGAGTC---TACGAC--------CTTG---AACGC-TTGATTAGGTCACGGATA-------------AAA-ACACGATGCTAAT-GGGTCACTGATAGG--CAAACCATCTCTGGCGAGCACGGT-----CTCGACAGCAATGGAGTGTACGTACCATCTCC----TCCGATTCCTTCT------TGTTG-AGCACAC-----GAACTAAC--TTG--TGGCCTT-GATAGCTACAACGGTACCTCCGAGCTCCAGCTCG--AGCGCATGAGTGTCTACTTCAATGAGGCTTCCGGCAACAAGTACGTCCCTCGTGCC--GTTCTCGTCGATC--TCGAGCCT--------GGTACCATGGATGCCG--TCCGCGCCG-GTCCCTTCGGTCAGCTTTTCCGCCCTGA--CAACTTCGTCTTCGGT-----TTAT--AATCT----------------ACTGAAT-TC-CAT---------CAACCGTCCTCAAATCTC----------ATG-----AC-ATCTGCGT---C--ATG-A---TCTT-CAACT-TGCCAGTT---GA----AAAT--TATTTTTC-GC--AC---T-TCCCA-CA----TTTT--TC----GA-CACT--TACCCCGCC-GC----GAGGCA--CCCGCACG--ACCCCGCGGT--G------CAAACGAAAAA--TTTCTTA--TCACA-GCCCC--ACT---A---TGCA-CCA-------GCA--------A-CCATGC-AC---------------ATCTGATGAGAC--CC----------ACTTT--G--AACTA--------TTGC-TAA---TACCTCCCA--AT-AGGAAGCCG-CCGAGCTCGGT-AAGGGTTCCTT-CAAGTACGCC-TGGGTTCTTGACAAG-----------------CTC-AAGGCCGAGCGTGAGC------GTGGTATCACCATC-GATATCGCTCTCT--GGAAGTTCGAGACCAAC-GAGTACAATGT-CACCGTCATT-GGTTAGTATTCCCTGCCCTT-----------G--CCAA---GCA---TCTTTGACATGAC---TCTT-GACTAACATG-GCCATACAGACGCTCCC-GGTCAC-CGTGATTTCA-TCAAGA-----
>Pseudopestalotiopsis elaeidis CBS 413.62 
------------------------GATCATTATAGAGTTTT----CTAAAC-TCCCAACCCA-TGTGAACTTACCTTTTGTTGCCTCGGCAGAGGTTACCTGGT---ACCTG----------------------------------GAGACAGGTTACCCTG---------TAGCAA----C---------------------------TGCCGGTGGACTACTAAACTCTTGTTATTTTAT-GTAATCTGAGCGTCTTATTTTAATAAGTCAAAACTTTCAACAACGGATCTCTTGGTTCTGGCATCGATGAAGAACGCAGCGAAATGCGATAAGTAATGTGAATTGCAGAATTCAGTGAATCATCGAATCTTTGAACGCACATTGCGCCCATTAGTATTCTAGTGGGCATGCCTGTTCGAGCGTCATTTCAACCCTTAAGCCTAGCTTAGTGTTGGGAATTTACAGTTAT--------GTAATTCCTGAAATACAACGGCGGATCTGTGGTATCCTCTGAGCGTAGTAA-ATTATTTCTCGCTTTTGTTAGGTGCTG-CAGC--TCCCAGCCGCTAAA-CCCCCAA-TTTTTT-GTGGT-------------------------------------TACAA-----------------------------------AATCGACC-TACCCTGGACGC--GTCCCAGACT-CAATGGCCCCTGATTT-CTACCCCACATCTTT-----------CGAAAGC--TGTGCACCCAAGAA------------GCAGCGGCAGCAGCAGCATATT------CATCCCA-----ACCCGC-CGCTCTATCGTCAAAACTGCCAACACA---A-TAACGTGAAT-G-------AGGATCTCTAGCTAACAAGTCTTCTTTC--CTGCCAATAGGTTCACCTTCAGACCGGTCAGTGCGTAAGT--------AACATGCCAAA-TCTCGCGCTGTAGCGCGCCCGAAACACCAAAGCTCACAATCACGAACAGGGTAACCAAATTGGTGCTGCCTTCTGGTATGTATCCTA-TCTACCTCG-----------------------------GCATTACCTCGATATGACGCCT--TTTGACGAGTC---TACGACGA-C----CTTG---AACGC-TTGATTAGGTCACGGATA-------------AAA-ACACGATGCTAAT-GGGTCATTGATAGG--CAAACCATCTCTGGCGAGCACGGT-----CTCGACAGCAATGGAGTGTACGTACCATCTCCGAT-------TGCTTCT------TGTTG-AGCACAC-----GAACTAAC--TTG--TGGCCTTGT-TAGCTACAACGGTACCTCCGAGCTCCAGCTCG--AGCGCATGAGTGTCTACTTCAATGAGGCTTCCGGCAACAAGTACGTCCCTCGTGCC--GTTCTCGTCGATC--TCGAGCCT--------GGTACCATGGATGCCG--TCCGCGCCG-GTCCCTTCGGTCAGCTTTTCCGTCCTGA--CAAC------------------AGT--CATCT----------------ACTGATT-TC-CAT---------CAACCGTCCTCAAATCTC----------ATC-----AACATCTGCGT---C--ATG-A---TCTT-CAACT-TGCCAGTT---GA----AAAT--TATTTTTC-GC--AC---T-TCCCA-CA----TTTT--TC----GA-CACT--TACCCCGCC-GC----GAGGCA--CCCGCACG--ACCCCGCGGT--G------CAAACGAAAAA--TTTCTTA--TCACA-GCCCC--ACT---A---TGCA-CCA-------GCA--------A-CCATGC-AC---------------ATCTGATGAGAC--CC----------ACTTT--G--AATTA--------TTGC-TAA---TACCTCCCA--AT-AGGAAGCCG-CCGAGCTCGGT-AAGGGTTCCTT-CAAGTACGCC-TGGGTTCTTGACAAG-----------------CTC-AAGGCCGAGCGTGAGC------GTGGTATCACCATC-GATATCGCTCTCT--GGAAGTTCGAGACCAAC-GAGTACAATGT-CACCGTCATT-GGTTAGTAGTCCCT--GCCC--TT-------G--CCAA---GCA---TCTTTGACATGAC---TCTT-GACTAACAT--------------------GGCCA------------------------
>Pseudopestalotiopsis cocos CBS 272.29 
TCTCCGTTGGTGAACCAGCGGAGGGATCATTATAGAGTTTT----CTAAAC-TCCCAACCCA-TGTGAACTTACCTTTTGTTGCCTCGGCAGAGGCTACCTGGT---ACCTG----------------------------------GAGACAGGTTACCCTG---------TAGCAG----C---------------------------TGCCGGTGGACTACTAAACTCTTGTTATTTTAT-GTAATCTGAGCGTCTTATTTTAATAAGTCAAAACTTTCAACAACGGATCTCTTGGTTCTGGCATCGATGAAGAACGCAGCGAAATGCGATAAGTAATGTGAATTGCAGAATTCAGTGAATCATCGAATCTTTGAACGCACATTGCGCCCATTAGTATTCTAGTGGGCATGCCTGTTCGAGCGTCATTTCAACCCTTAAGCTTAGCTTAGTGTTGGGAATTTACAGTTAT--------GTAATTCCTGAAATACAACGGCGGATCTGTGGTATCCTCTGAGCGTAGTAA-ATTATTTCTCGCTTTTGTCAGGTGCTG-CAGC--TCCCAGCCGCTAAA-CCCCCAA-TTTTTT-GTGGTTGACCTCGGATCAGGTAGGAATACCCGCTGAACTTAACATAATCCCCCTCGACCTTCCCCTCTATTTACTAT--ACAAAATCGACCTACCCTGGACGC--GTCCCAGACT-CAATGGCCCCTGATTT-CTACCCCACATCT-T----------TCGAAAGC--TGTGCACCCAAGAA------------GCAGCGGCAGCAGCAGCATATT------CATC-CCA----ACCCGC-CGCTCTATCGTCAAAACTGCCAACACA---GT--AACGTGAACG-------AGGATCTCTAGCTAACAAGTCTTCTTTC--CTGCCAATAGGTTCACCTTCAGACCGGTCAGTGCGTAAGT--------AACATGCCAAA-TCTCGCGCTGTAGCGCGCCCG-AACACCAATGCTCACAATCACGAACAGGGTAACCAAATTGGTGCTGCCTTCTGGTATGTATCCTA-TCTACCTCG-----------------------------GCATTACCTCGATATGACGCCTT-TTG---ACGAGTC-TACGACGA-C----CTTG---AACGC-TTGATTAGGTCAGGGATA----------AA---A-ACACGATGCTAAT-GGGTCATTGATAGG--CAAACCATCTCTGGCGAGCACGGT-----CTCGACAGCAATGGAGTGTACGTACCATCTCC----TCCGATTGCTTCT------TGTTG-AGCACAC-----GAACTAAC--TTG--TGGCCTTGT-TAGCTACAACGGTACCTCCGAGCTCCAGCTCG--AGCGCATGAGTGTCTACTTCAATGAGGCTTCCGGCAACAAGTACGTCCCTCGTGCC--GTTCTCGTCGATC--TCGAGCCT--------GGTACCATGGATGCCG--TCCGCGCCG-GTCCCTTCGGTCAGCTTTTCCGCCCTGA--CAACTTCGTCTTCGGTAAGGTTAGT--CATCT----------------ACTGATT-TC-CAT---------CAACCGGCCTCAAATCTC----------ATC-----AACATCTGCGT---C--ATG-A---TCTT-CAACT-TGCCAGTT---GA----AAAT--TATTTTTC-GC--AC---T-TCCCA-CA----TTTT--TC----GA-CACT--TACCCCGCC-GC----AAGGCA--CCCGCACG--ACCCCGCGGT--G------CAAACGAAAAA--TTTCTTA--TCACA-GCCCC--ACT---A---TGCA-CCA-------GCA--------A-CCATGC-AC---------------ATCTGATGAGAC--CC----------ACTTT--G--AACTA--------TTGC-TAA---TACCTCCCA--AT-AGGAAGCCG-CCGAGCTCGGT-AAGGGTTCCTT-CAAGTACGCC-TGGGTTCTTGACAAG-----------------CTC-AAGGCCGAGCGTGAGC------GTGGTATCACCATC-GATATCGCTCTCT--GGAAGTTCGAGACCAAC-GAGTACAATGT-CACCGTCATT-GGTTAGTGTTCCCCGCCCTT--AC-------CAAGCATCTTGGA----------CATGAC---TCTT-GACTAACATG-GCCACACAGACGCTCCC-GGTCAC-CGTGACTTCA-TCAAGAACATG
>Ciliochorella phanericola MFLUCC 14-0984 
TCTCCGTTGGTGAACCAGCGGAGGGATCATTATAGAGTTTT----CTAACT-CCCAAACCCA-TGTGAACTTACCTT-TGTTGCCTCGGCAGAACCTACCCGGTACCTACCCTGG----------------------------------AACGGCTACCCTG---------TAGCAGTTACCCTGGAACGGGCTACCCTGTAGTGCTCCTGCCGGCGGACCTTTAAACTCTTGTTATTTTAT-GTAATCTGAGCGTCTTATTTTAATAAGTCAAAACTTTCAACAACGGATCTCTTGGTTCTGGCATCGATGAAGAACGCAGCGAAATGCGATAAGTAATGTGAATTGCAGAATTCAGTGAATCATCGAATCTTTGAACGCACATTGCGCCCATTAGTATTCTAGTGGGCATGCCTGTTCGAGCGTCATTTCAACCCTTAAGCCTAGCTTAGTGTTGGGAATCTACTTT--------ATTGTAGTTCCTCAAATCCAACGGCGGATCTGTGGTATCCTCTGAGCGTAGTAAATTTTTATCTCGCTTTTGTTAGGTGCTG-CAGC--TCCCAGCCGCTAAA-CCCCC-------------------------------------------------------------------------------------------------------------ACAC----------------------------------------------------------------------------------------------------------------------------CGA-------------------------------------------------------------------------------------------------------------TTTCGACCGACCAATAT-----------------------------------------------------------------------------------------------CTTGCGATCTACAACCAG-----------------------------------------------------------------------------CTCGAGGG-------------AAGGTCCATTATTGTTC-------------------GGGA-ATGGAATACTGAC-CGTTTGTCCATAGG--CAAACCATCTCTGGCGAGCACGGT-----CTCGACAGCAATGGAGTGTACGTACAATTTTCTTCGGCGTCGATCTCTT------------AGCCCAA-ATCCAAGCTGAC--TCTGTTGGC----TTTAGTTACAACGGTACCTCGGAGCTCCAGCTCG--AGCGCATGAGTGTCTACTTCAACGAGGCTTCCGGCAACAAGTATGTCCCTCGTGCC--GTCCTCGTGGATC--TCGAGCCC--------GGCACAATGGATGCTG--TCCGTGCTG-GTCCCTTCGGTCAGCTCTTCCGCCCTGA--CAACTTCGTCTTCGGT-------------------------------------------------------------------------------------------------------------------------------------------------------------------------------------------------------------------------------------------------------------------------------------------------------------------------------------------------------------------------------------------------------------------------------------------------------------------------------------------------------------------------------------------------------------------------------------------------------------------------------------------------------------------------------------------------------------------------------------------------------
>Ciliochorella phanericola MFLUCC12-0310
-----------------------------------------------------CCCAACCCA-TGTGAACTTACCTT-TGTTGCCTCGGCAGAACCTACCCGGTACCTACCCTGG----------------------------------AACGGCTACCCTG---------TAGCAGTTACCCTGGAACGGGCTACCCTGTAGTGCTCCTGCCGACGGACCTTTAAACTCTTGTTATTTTAT-GTAATCTGAGCGTCTTATTTTAATAAGTCAAAACTTTCAACAACGGATCTCTTGGTTCTGGCATCGATGAAGAACGCAGCGAAATGCGATAAGTAATGTGAATTGCAGAATTCAGTGAATCATCGAATCTTTGAACGCACATTGCGCCCATTAGTATTCTAGTGGGCATGCCTGTTCGAGCGTCATTTCAACCCTTAAGCCTAGCTTAGTGTTGGGAATCTACTTT--------ATTGTAGTTCCTCAAATCCAACGGCGGATCTGTGGTATCCTCTGAGCGTAGTAAATTTTTATCTCGCTTTTGTTAGGTGCTG-CAGC--TCCCAGCCGCTAAA-CCCCCAA-TTTTTT-GTGGTTGACCTCGGATCAGGTAGGAATACCCGCTGAACTTAA---------------------------------------AAA-------GACCCTGGACGC--GTCCAAAGT--CAATCGCCCCTGATTG-CTACCCCACATTGCC-----------CGAAAGC--TGTGCACC---------------------------GTTTCGCAAGTCC------TATCCCAA-----------CACGACACGCACACGACTACGATT-TG---CTTCATGAGAACAA-------A-------TGGCTAACCGCGTTTTTTTCCTCTATCG-TAGGTTCACCTCCAGACCGGCCAATGCGTAAGT---------ACATGCCAACTCCTAGC----TCCCATGGACGAGATAGCAGGACTGACATTTTCGAACAGGGTAACCAAATTGGTGCTGCTTTCTGGTATGTT------CCCACCAC------------------------------AACCGATTTCGAACCGACCAATATCTT---GCGATC--TACAACCA-G----CTCGAGGGAAGGTCCATTATTGTTC------------------GGGA-ATGGAATACTGAC-CGTTTGTCCATAGG--CAAACCATCTCTGGCGAGCACGGT-----CTCGACAGCAATGGAGTGTACGTACAATTTTCTTC-GGCGTCGATCTCT------TAGCC-CAAATCC-----AAGCTGAC--TCT-GTTGGCTT---TAGTTACAACGGTACCTCGGAGCTCCAGCTCG--AGCGCATGAGTGTCTACTTCAACGAGGCTTCCGGCAACAAGTATGTCCCTCGTGCC--GTCCTCGTGGATC--TCGAGCCC--------GGCACAATGGATGCTG--TCCGTGCTG-GTCCCTTCGGTCAGCTCTTCCGCCCTGA--CAACTTCGTCTTCGGT-------------------------------------------CGC---------TAT---------------------------------ATCTTCTGTGC----------------TT-CAACG------------CA----CAAT-----TCATACAT--CC---C-TTCCGTCTCACCTTTTGCTG----GCACTTT--TACCCCGCC-GC----GAGGGG--CAAGCTCG--ACCCCGCGGT-TG------CCTCTTGAAAA--TTTCTTA--TCGCG-GCCCCACTCC---T---CGAA-GGA-------ACA--------G-CCA----AT---------------TACCTTGAAGCT--CCCTACCCTGCTATCTT--GACAACCA--------TGAC-TGACTGTGTATCTAT-----AGGAAGCCG-CCGAGCTCGGA-AAGGGTTCCTT-CAAGTACGCA-TGGGTTCTTGACAAG-----------------CTC-AAGGCCGAGCGTGAGC------GTGGTATCACCATC-GATATCGCCCTCT--GGAAGTTCGAGACCAAC-GAGTACAATGT-CACCGTCATT-GGTTGGTCCCCTTCT-------------------CCATTATGCAAATATTGTA----------ACGT--GCTAACTCTATGTTCACAGACGCTCCC-GGTCAC-CGTGACTTCA-TCAAGAACATG
>Seiridium papillatum CBS 340.97 
TCTCCGTTGGTGAACCAGCGGAGGGATCATTACAGAGTTAT----CTAACT-CCCAAACCCA-TGTGAACTTACCTT-TGTTGCCTCGGCAGAAGCTACCCGGTACCTACCCTGTAACACTTACCCTGTAACGCGGT------------TCAGGTTACCCTG---------TAGCATC---C---------------------------TGCCGGTGGACCATTAAACTCTTGTTATTTTATTGTAATCTGAGCGTCTTATTTTAATAAGTCAAAACTTTCAACAACGGATCTCTTGGTTCTGGCATCGATGAAGAACGCAGCGAAATGCGATAAGTAATGTGAATTGCAGAATTCAGTGAATCATCGAATCTTTGAACGCACATTGCGCCCATTAGTATTCTAGTGGGCATGCCTGTTCGAGCGTCATTTCAACCCTTAAGCCTAGCTTAGTATTGGGAATCTACTGT--------ATTGTAGTTCCTCAAATCCAACGGCGGATCTGTGGTATCCTCTGAGCGTAGTAAATCTTTATCTCGCTTTTGTTAGGTGCTA-CAAC--TCCCAGCCGCTAAACCCCCCAA-TTTTTA-ATGGTTGACCTCGGATCAGGTAGGAATACCCGCTGAACTTAACATGACTGCCTCAG-TATCCCCCTCTATTTACTCGCACACTACC--CTGGACCCTGGACGC---GTCCGAACT-CAATGGCCCCTGATTT-CTACCCCACACTACC-----------CGAAAGC--TGTGCACCCT-------TCGTCGGCCACGAC-----------------------------------CTTCGCACAATACACACACCTCACTGCCGCTCTT---CTCGATGGATATGA-------TGGCTAACCG-----------TGTGTTTTCTTGTCAATAGGTCCACCTCCAGACCGGTCAATGCGTAAGT----TGAAACCATTCCCACATGCC---------CATTATTGCGATGGTAGCACTCACACTTCTGACCAGGGTAACCAAATTGGTGCTGCCTTCTGGTATGTAACCAC------------------------------------CATTCCCGATTTCGAACCGACGACTCGTC----ACAGTCA-AACAAAGA-T----CTCG---AGGA--CGATTTTTTTTTAACTGG----------CTAGGA-ACGGAGTACTGAC-GGTTCCTTCACAGG--CAAACCATCTCTGGCGAGCACGGT-----CTCGACAGCAATGGAGTGTACGTATAATTTTCC---TCAACGGGATCAT------TGAGGTGAAAATC-----AAGCTGA---TCG--CGTTTTT-CACAGCTACAATGGTACTTCGGAGCTTCAACTGG--AGCGCATGAGCGTCTACTTCAACGAGGCTTCCGGCAACAAGTACGTTCCCCGTGCC--GTCCTCGTCGATC--TCGAGCCC--------GGTACCATGGACGCCG--TTCGTGCCG-GTCCCTTCGGTCAGCTCTTCCGCCCCGA--CAACTTCGTTTTCGGT-AGGTCAGTAACATCA-------------------GACT-CA-CAT---------CGC-------CGTGGCCT------------------TCAGCGAGCTCAATC--ATG-A---TCCC-TCCCC-GTCACCTT---GACATCAAAT-----TTCTT-GCTGTC-----ACCCACCTCACATCTG--------ACGCATT--TACCCCGCC-GC----GAGGGG---CAGCACA--ACCCCGCGGT--G------CCTTCCAAAAA--TTTCTTA--TCGC--GCCCC--ACTA--T---CCCA-CCA-------CCA--------A-TGATAATCT---------------AGCTCCTGG-----CCATGGCATTATACT----AGCAACGA--------TGAC-TGA----CCCATGCT--AT-AGGAAGCCG-CTGAGCTCGGT-AAGGGTTCCTT-CAAGTACGCA-TGGGTCCTTGACAAG-----------------CTC-AAGGCCGAGCGTGAGC------GTGGTATCACCATC-GATATCGCTCTCT--GGAAGTTCGAGACCAAC-GAGTACAATGT-CACCGTCATT-GGTTAGTCACCCCGCCACCTCGAC----------CCTCGACGTG----------TGTGAT----CGTATATTAACCCTCGAT--------------------------------------------
>Seiridium phylicae CBS 133587 
TCTCCGTTGGTGAACCAGCGGAGGGATCATTACAGAGTTAT----CTAACT-CCCAAACCCA-TGTGAACTTACCTT-TGTTGCCTCGGCAGAAGCTACTTGTACCTACCTGGAACAGCCTACCTGGAGCGATCCGG------------GCTGGCCTACCTGGAACGGGTCTGGTGGTCGAC---------------------------TGCCGGTGGACCATTCAACTCTTGTTATTTTATTGTAATCTGAGCGTCTTATTTTAATAAGTCAAAACTTTCAACAACGGATCTCTTGGTTCTGGCATCGATGAAGAACGCAGCGAAATGCGATAAGTAATGTGAATTGCAGAATTCAGTGAATCATCGAATCTTTGAACGCACATTGCGCCCATTAGTATTCTAGTGGGCATGCCTGTTCGAGCGTCATTTCAACCCTTAAGCCTAGCTTAGTATTGGGAGTCTACTGT--------ATTGTAGTTCCTCAAATTCAACGGCGGATCTGTGGTATCCTCTGAGCGTAGTAAATCTTTATCTCGCTTTTGTCAGGTGCTG-CAGC--TCCCAGCCGCTAAA-CCCCCAAATTTTTA-ATGGTTGACCTCGGATCAGGTAGGAATACCCGCTGAACTTAA------------------------------GCTCTCAGATCGCCCAGG-ACCCCTGGACGC---GTCCGAACT-CAATGGCCCCTGATTC-CTACCCCACACTACC-----------CGAAAGC--TGTGCGCCGT-------TTGGTGGCCAC--------------------------GATCATGCCTCGACACACGCACCTCACCGAGGCTTTTCTGGATGAA---TGTGATG------------------------GCTAACCG---TGTCTTTTCTTGTCAATAGGTTCACCTCCAAACCGGTCAATGCGTAAGT------------TGATGTCCACTTCCAAACTGCTACTGTCGAGACAGCCGAACTCACATTTCCAAACAGGGTAACCAAATTGGTGCTGCCTTCTGGTATGTCACCT--CCAATTTCG---------------------------------ATCCCGAACA------------------------AACGACGAGTCGAAGTCGAACAAAAA-TGCTTTGGAGACGAAATT-TTGTACCACCCAGCA-ACATAGTACTGACAGGTTCCATCACAGG--CAAACCATCTCCGGCGAGCACGGT-----CTCGACAGCAATGGAGTGTATGTATAATATT-----CCTGCATGGTATC--GTTCCGGTGAAACATGA-----GAGCTGAC---CG--CGTTCTT-CACAGCTACAATGGCACTTCGGAGCTCCAGCTCG--AGCGCATGAGCGTCTACTTCAACGAGGCCTCTGGCAACAAGTACGTCCCCCGTGCC--GTCCTCGTCGATC--TCGAGCCC--------GGTACCATGGATGCCG--TCCGTGCTG-GTCCCTTCGGTCAGCTCTTCCGCCCCGA--CAACTTCGTTTTCGGTAAGGTCAGTAATACCATCTTTACATTCCAGAGAGGGTTT-TT-TTT---------CTTTCTCGCGAGCTCTCC----------ACC-----ATTTTTGCCGC---C--ATC-A---CTCT-------TTCATG-----GC----AAATCTTT-TTTTT-GC--TC---CCTCCCA------CTTTACATC----TGACGCATTTACCCCGCC-GC----GAGGGG---CAGCACA--ACCCCGCGGT--GCCTTGCCAAAAAAAAAA------TCA--TCGCCCGCCCC--ACT---A---TCCA-C---------GCC--------A-CTA----AT---------------CACCTTTGAGCG--CTTGGCTGTCGCACAATCTCAAAGCAA--------TGAT-GAC---TGACCCAATCCAC-AGGAAGCTG-CCGAGCTCGGT-AAGGGTTCCTT-CAAGTACGCA-TGGGTCCTTGACAAG-----------------CTC-AAGGCCGAGCGTGAGC------GTGGTATCACCATC-GATATCGCTCTCT--GGAAGTTCGAGACCAAC-GAGTACAATGT-CACCGTCATT-GGTCAGTCACCCCGCCTCCT--GC---------------TTGCTCTTGCTCCA-CCTGTGCATGCTTATACTGACCCC-CTCATACAGATGCTCCC-GGTCAC-CGTGATTTCA-TCAAAAACATG
>Nonappendiculata quercina CBS 116061 
------------------------GATCATTACAGAGTTAT----CTAACT-CCCAAACCCA-TGTGAACTTACCATTTGTTGCCTCGGCAGAGCCTACCCGGTACCTACCCTGGA---------------------------------GCGAGCTACCCTG---------TAGCTA----CCCTGGAGCGGGCTACCCTGTAACGTTTTGCCGGTGGACCATTAAACTCTTGTTATTATATTGTAATCTGAGCGTCTTATTTTAATAAGTCAAAACTTTCAACAACGGATCTCTTGGTTCTGGCATCGATGAAGAACGCAGCGAAATGCGATAAGTAATGTGAATTGCAGAATTCAGTGAATCATCGAATCTTTGAACGCACATTGCGCCCATTAGTATTCTAGTGGGCATGCCTGTTCGAGCGTCATTTCAACCCTTAAGCCTAGCTTAGTATTGGGAGCTTACAGTTAT--------GTAACTCCTCAAATTCAACGGCGGATCTGTGGTATCCTCTGAGCGTAGTAA-TTTTTATCTCGCTTTTGTTAGGTGCTG-CAGC--TCCCAGCCGCTAAACCCCCCAA-TTTTTA-ATGGT-------------------------------------TACTCCCAAATCCGACCCAG-----------------------------GACCCTGGACGC---GTCCAAACTCAATGGGCCCCCTGATTCCTACCCCACACTCTC-----------CGAAAGC--TGTGCACTGT--------------------------------------------TGTTGAGCACCCATCGGCCCAGAATACATGCACACCAAACGCCATG---ATTTGGA------A-------GGGATTGATGACTGACCG--TGTTTTTTTCTCATTGATAGGTTCACCTCCAGACCGGTCAATGC---------------------------------------------------------------------------GGTAACCAAATTGGTGCTGCCTTCTGGTATGTACCTATTATTGC------------------------------------CGACTTCGCAGCGACAACGAATTT---GCGATCC-GACGACGAGCCCCCTTCG---------GGAATCATATCGAATGGA----------GAACGAAAACAAATACTGAC-AGTTCATCCATAGG--CAAACCATCTCCGGCGAGCACGGT-----CTCGACAGCAATGGAGTGTACGTACTATATCCC---TCTGTGTGGATTC------TCTTATGGCAATC-----GCACTGACTGTCT------CTTCT-TAGCTACAACGGTACATCGGAGCTTCAGCTCG--AGCGTATGAGCGTCTACTTCAACGAGGCTTCCGGCAACAAGTACGTTCCCCGTGCC--GTCCTGGTCGATC--TCGAGCCG--------GGTACCATGGATGCTG--TCCGCGCTG-GTCCCTTCGGCCAACTTTTCCGTCCCGA--CAACTTCGTTTTCGGT-AGGTTAGT---ATTT----------------CCCTGTTCCCGCATCCAGCCAGCCAT-------TATTACCCAGTCATCATTTTTGGCGAGCTCTCATCGT---C--TTG-----TCCCTTTGCATCACGCTTC----A----TCATCCCACTTCACAGC--TT---CCTGCCA-CAT---------TT-------------TACCCCGCC-GC----GAGGGG--CAATCGCG--ACCCCGCGGT--G------CCTTCCCGAAA-TTTTCTTA--TCGC--GCCCC--ACCAGTT--GTGCGCCAATCATCTAGCACTT-------TTATGC-ATATCAGCATATTGTTATGTTCATGCAAC---------------------A--AGTAA-----------C-------TGACTCCCTCTAC-AGGAAGCCG-CCGAGCTCGGT-AAGGGTTCCTT-CAAGTACGCA-TGGGTCCTTGACAAA-----------------CTC-AAGGCCGAGCGTGAGC------GTGGTATCACCATT-GATATCGCTCTCT--GGAAGTTCGAGACCAAC-GAGTACAATGT-CACCGTCATT-GGTTAGTTCCACTTC-------------------TCAC-------------------------ACTC------------------------------TTTCACATGTGTTCTCA-TGCTAACCATG
>Nonappendiculata quercina CBS 270.82 
------------------------GATCATTACAGAGTTAT----CTAACT-CCCAAACCCA-TGTGAACTTACCATTTGTTGCCTCGGCAGAACCTACCCGGTACCTACCCTGGA---------------------------------GCGAGCTACCCTG---------TAGCTA----CCCTGGAGCGGGCTACCCTGTAACGTTTTGCCGGTGGACCATTAAACTCTTGTTATTATATTGTAATCTGAGCGTCTTATTTTAATAAGTCAAAACTTTCAACAACGGATCTCTTGGTTCTGGCATCGATGAAGAACGCAGCGAAATGCGATAAGTAATGTGAATTGCAGAATTCAGTGAATCATCGAATCTTTGAACGCACATTGCGCCCATTAGTATTCTAGTGGGCATGCCTGTTCGAGCGTCATTTCAACCCTTAAGCCTAGCTTAGTATTGGGAGCTTACAGTTTT--------GTAACTCCTCAAATTCAACGGCGGATCTGTGGTATCCTCTGAGCGTAGTAA-TTTTTATCTCGCTTTTGTTAGGTGCTG-CAGC--TCCCAGCCGCTAAACCCCCCAA-TTTTTA-ATGGT-------------------------------------TACTCCCAAATCCGACCCAGGACCCAG----------------------GACCCTGGACGC---GTCCAAACTCAATGGGCCCCCTGATTCCTACCCCACACTCTC-----------CGAAAGC--TGTGCACTGTTGTT-------------GAGCACCCATCGTCCCAGAAT-------------------------------ACATGCACACCAAACGCCATG---ATTTGGA------A-------GGGATTGATGACTGACCGTGTTTTTTTCTCCT--CGATAGGTTCACCTCCAGACCGGTCAATGC---------------------------------------------------------------------------GGTAACCAAATTGGTGCTGCCTTCTGGTATGTACCTATCATTGC------------------------------------CGACTTCGCAGCGACAACGAATTT---GCGATCC-GACGACGAGCCCCCTTCG---------GGAATCATATCGAATGGA----------GAACGAAAATAAATACTGAT-AGTTCATCCATAGG--CAAACCATCTCCGGCGAGCACGGT-----CTCGACAGCAATGGAGTGTACGTACTACATCCC---TCTGTGTGGATTT------TCTTATGGCAATC-----GTACTGAC--T---GTGTCTTC-T-TAGCTACAACGGTACATCGGAGCTCCAGCTCG--AGCGTATGAGCGTCTACTTCAACGAAGCTTCCGGCAACAAGTACGTTCCCCGTGCC--GTCCTGGTCGATC--TCGAGCCG--------GGTACCATGGATGCTG--TCCGCGCTG-GTCCCTTCGGCCAACTTTTCCGTCCCGA--CAACTTCGTTTTCGGT-AGGTTAGT---ATTT----------------CCCTGTTCCCGCATCCAGCCAGCCAT-------TATTACCCAGTCATCATTTTTGGTGAGCTCTCATCGT---CTTGTC-C---CTTTGCATC---ACGCTTC----A----TCATCCCACTTCACAGC--TT---C-CTGA--CAC-ATTT-------------------TACCCCGCC-GC----GAGGGG--CAATCGCG--ACCCCGCGGT--G------CCTTCCCGAAA-TTTTCTTA--TCGC--GCCCC--ACCAGTT--GTGCGCCAATCATCTAGCACTT-------TTATGC-ATATCAGCATATTGTTATGTTCATGCAAC---------------------A--AGTAA-----------C-TGA---CTCCCTC-T--AC-AGGAAGCCG-CCGAGCTCGGT-AAGGGTTCCTT-CAAGTACGCA-TGGGTCCTTGACAAA-----------------CTC-AAGGCCGAGCGTGAGC------GTGGTATCACCATT-GATATCGCTCTCT--GGAAGTTCGAGACCAAC-GAGTACAATGT-CACCGTCATT-GGTTAGTTCCACTTC---------------------------------------TCACAC---TCTT--------------------------------TCACATGTGTTTTCA-TGCTAACCATG
>Pestalotiopsis parva CBS 278.35 
TCTCCGTTGGTGAACCAGCGGAGGGATCATTATAGAGTTTT----CTAAAC-TCCCAACCCA-TGTGAACTTACCAT-TGTTGCCTCGGCAGAAGCTGCTCGGTGCACCTTACCTTGGAACGGCCTACCCTGTAGCGCCTTACCCTGGAACGGCTTACCCTG---------TAGCGG----C---------------------------TGCCGGTGGACTACCAAACTCTTGTTATTTTATTGTAATCTGAGCGTCTTATTTTAATAAGTCAAAACTTTCAACAACGGATCTCTTGGTTCTGGCATCGATGAAGAACGCAGCGAAATGCGATAAGTAATGTGAATTGCAGAATTCAGTGAATCATCGAATCTTTGAACGCACATTGCGCCCATTAGTATTCTAGTGGGCATGCCTGTTCGAGCGTCATTTCAACCCTTAAGCCTAGCTTAGTGTTGGGAGCCTACTGCTTTTACTAGCTGTAGCTCCTGAAATACAACGGCGGATCTGCGATATCCTCTGAGCGTAGTAA-TTTTTATCTCGCTTTTGACTGGAGTTG-CAGCGTCTTTAGCCGCTAAACCCCCCAA---CTTTAATGGTTGACCTCGGATCAGGTAGGAATACCCGCTGAACTTAA------------AGGCCTTCCCCTCTATTTACTAG------AGAGACC-TACCCTGGACGC--GT-CCAAACT-CAATGGCCCCCTGATTTCTACCCCACATCCTC--------GAGAGAAAGCTGTGTGCGCCCGAGAA------------GAGGA---AGCAGCAGCAGATT------CATC-CCA----AGTCGCGCCCGTCCTCG----ATCTGTCATCGTG---ATGCAA------CA-------GGGATATCTAGCTAACCCGTC-TCTTTTCCCTGTCGATAGGTTCACCTCCAGACCGGTCAATGCGTAAGT---------AAATGCCAAA-TCCCGCGA--TAGCGTGCCCAAAACACCAGAGCTCACATTCACGAACAGGGTAACCAAATTGGTGCTGCCTTCTGGTATGTAGCCCA-TCTACCTCG-----------------------------ACGC-GCCTCAATACGACA-CC--CCCG--GCAACTC-GACAACGA-C-ATTCTCA---ACTGC-TTGGTTGAAACC---ATA----------CGAAAG-ACTTGATACTGAC-CGGTCTCTGATAGG--CAAACCATCTCTGGCGAGCACGGT-----CTCGACAGCAATGGAGTGTACGTACCCTTTCCCTG-GCTACTCGCTTTC------TCGTG-AACATGT-----CAGCTAACACTCG--TGCTTGT-T-CAGCTACAACGGTACCTCCGAGCTCCAGCTCG--AGCGCATGAGCGTCTACTTCAACGAGGCTTCCGGCAACAAGTACGTTCCTCGTGCC--GTCCTCGTCGATC--TCGAGCCC--------GGTACCATGGATGCCG--TCCGCGCCG-GTCCTTTCGGTCAGCTCTTCCGCCCTGA--CAACTTCGTCTTCGGTAAGGTTAGT--CATCC----------------TCGCAAT-CC-------------CAT-------CATCCTC-------------------ATCTTCATCATCACC--TCGCAAAGATTT-CCACA-TCGGTGCC---GA----AAAT-CTG-TTTTC-GC--AC---CTGCCCA------TTTTC--CC----AGGCAAT--TACCCCGCC------------------GCACG--ACCCCGCGGT--G------CAAACGAAAAA--TTTCTTA--TCATA-GCCCC--ACA---T---CACA--AACATTTTGGCA--------G-CCACGC-AC---------------TCTGCAT--GAC--CC----------ACAAC--G--AACAA--------TTGC-TGA---CCCCGCCAA--AT-AGGAAGCCG-CCGAGCTCGGA-AAGGGTTCCTT-CAAGTACGCA-TGGGTTCTTGACAAG-----------------CTC-AAGGCCGAGCGTGAGC------GTGGTATCACCATT-GATATCGCTCTCT--GGAAGTTCGAGACCAAC-GAGTACAATGT-CACCGTCATT-GGTTAGTATCCCTGCCCACAACAT-------GTGTCAT-GTCTCCGAACTCAA---------------GACTAACCTT-ACAATACAGACGCTCCC-GGTCAC-CGTGATTTCA-TCAAGAACATG
>Pestalotiopsis knightiae CBS 114138 
TCTCCGTTGGTGAACCAGCGGAGGGATCATTATAGAGTTTT----CTAAAC-TCCCAACCCA-TGTGAACTTACCAT-TGTTGCCTCGGCAGAAGCTGCTCGGTACACCCTACCTTGGAACGGCCTACCCTGTAGCGCCTTACCCTGGAACGGCTTACCCTG---------TAGCGG----C---------------------------TGCCGGTGGACTACCAAACTCTTGTTATTTTATTGTAATCTGAGCGTCTTATTTTAATAAGTCAAAACTTTCAACAACGGATCTCTTGGTTCTGGCATCGATGAAGAACGCAGCGAAATGCGATAAGTAATGTGAATTGCAGAATTCAGTGAATCATCGAATCTTTGAACGCACATTGCGCCCATTAGTATTCTAGTGGGCATGCCTGTTCGAGCGTCATTTCAACCCTTAAGCCTAGCTTAGTGTTGGGAGCCTACTGCTTTTACTAGCTGTAGCTCCTGAAATACAACGGCGGATCTGCGATATCCTCTGAGCGTAGTAA-TTTTTATCTCGCTTTTGACTGGAGTTG-CAGCGTCTTTAGCCGCTAAATCCCCCAA-TTTTTA-ATGGTTGACCTCGGATCAGGTAGGAATACCCGCTGAACTTAAAACCGGTCCCCCAGGCCTTCCCCTCTATTTACTAT------AGAGACC-TACCCTGGACGC--GT-CCAAACT-CAATGGCCCCCTGATTTCTACCCCACATCCTC--------GAGAGAAAGCTGTGTGCGCCCGAGAA------------GAGGAAGCAGCAGCAGCAGATT------CATC-CCA----ACTCGCGCCCGTCCTCG----ATCTGCCATCGTG---ATGCAA------CA-------GGGATATCTAGCTAACCCGTC-TCTTTTCCCTGTCGATAGGTTCACCTCCAGACCGGTCAATGCGTAAGT---------ACATGCCAAA-TCCCGCGA--TAGCGTGCCCAAAACACCAGAGCTCACATTCACGAACAGGGTAACCAAATTGGTGCTGCCTTCTGGTATGTAGCCCA-TCTACCTCG-----------------------------ACGC-GCCTCGATACGACACCC--CCCG--GCAACTC-GACAACGA-C-ATTCTCA---ACTGC-TTGTTTGGAATC---ATA----------CGAAAG-ACTTGATACTGAC-CGGTCTATGATAGG--CAAACCATCTCTGGCGAGCACGGT-----CTCGACAGCAATGGAGTGTACGTACCCTTTCCTTG-GCTACTTGCTTTC------TCGTG-AACATGT-----CAGCTAACACTCG--TGCTTGT-T-CAGCTACAACGGTACCTCCGAGCTCCAGCTCG--AGCGCATGAGCGTCTACTTCAACGAGGCTTCCGGCAACAAGTACGTTCCTCGTGCC--GTCCTCGTCGATC--TCGAGCCC--------GGTACCATGGATGCCG--TCCGCGCCG-GTCCTTTCGGTCAGCTCTTCCGCCCTGA--CAACTTCGTATTCGGTAAGGTTAGT--CATCC----------------TCGCAAT-CC-CAT---------CAT-------CGTCATCC----------TC------ATCATCATCAC---C--TCGCAAACATTT-CCACA-CCGGTGCC---GA----AAATCTGG-TTTTC-GC--AC---CTGCCCA------TTTTC--CC----ACACACT--TACCCCGCC------------------GCACG--ACCCCGCGGT--G------CAAACGAAAAA--TTTCTTA--TCATA-GCCCC--ACA---T---CACA-CAA-------ACATTTTGGCAG-CCACGC-AC-----------------TTTGCAAGAC--CC----------ACAAT--G--AACAA--------TTGC-TGA---CCCCGCCAA--AT-AGGAAGCCG-CCGAGCTCGGA-AAGGGTTCCTT-CAAGTACGCA-TGGGTTCTTGACAAG-----------------CTC-AAGGCCGAGCGTGAGC------GTGGTATCACCATT-GATATCGCTCTCT--GGAAGTTCGAGACCAAC-GAGTACAATGT-CACCGTCATT-GGTTAGTATCCCTGTCCACAACAT-------GCATCAT-GTCTTTGAACTCAA---------------GACTAACCTT-GCACTACAGACGCTCCC-GGTCAC-CGTGATTTCA-TCAAGAACAT-
>Pestalotiopsis oryzae CBS 353.69 
TCTCCGTTGGTGAACCAGCGGAGGGATCATTATAGAGTTTT----CTAAAC-TCCCAACCCA-TGTGAACTTACCAT-TGTTGCCTCGGCAGAAGCTGCTCGGTGCACCCTACCTTGGAACGGCCTACCCTGTAGCGCCTTACCCTGGAACGGCTTACCCTG---------TAACGG----C---------------------------TGCCGGTGGACTACCAAACTCTTGTTATTTTATTGTAATCTGAGCGTCTTATTTTAATAAGTCAAAACTTTCAACAACGGATCTCTTGGTTCTGGCATCGATGAAGAACGCAGCGAAATGCGATAAGTAATGTGAATTGCAGAATTCAGTGAATCATCGAATCTTTGAACGCACATTGCGCCCATTAGTATTCTAGTGGGCATGCCTGTTCGAGCGTCATTTCAACCCTTAAGCCTAGCTTAGTGTTGGGAGCCTACTGCTTTTGCTAGCTGTAGCTCCTGAAATACAACGGCGGATCTGCGATATCCTCTGAGCGTAGTAAATTTTTATCTCGCTTTTGACTGGAGTTG-CAGCGTCTTTGGCCGCTAAATCCCCCAA-TTTTTA-ATGGTTGACCTCGGATCAGGTAGGAATACCCGCTGAACTTAA---------------CCTTCCCCTCTATTTACTAT------AGAGACC-TACCCTGGACGC--GT-CCAAACT-CAATGGCCCCCTGATTTCTACCCCACATCCTC--------GAGAGAAAGCTGTGTGCGCCCGAGAA------------GAGGA---AGCAGCAGCAGATT------CATC-CCA----ACTCGCGCTCGTCCTCG----ATCTGCCATCGTG---ATGCAA------CA-------GGGATATATAGCTAATCCGTC-TCTTTTCCCTGTCGATAGGTTCACCTCCAGACCGGTCAATGCGTAAGT---------ACATGCCAAA-TCCCGCGA--TAGCGTGCCCAAAACACCAGAGCTCACATTCACGAACAGGGTAACCAAATTGGTGCTGCCTTCTGGTATGTAGCCCA-TCTACCTCG-----------------------------ACGC-GCCTCAATACGACA-CC--CCCG--GCAACTC-GACCACGA-T-AATCTCA---ACTGC-TTGGTTGGAACC---ATA----------CGAAAG-ACTCGATACTGAC-CGGTCTATGATAGG--CAAACCATCTCTGGCGAGCACGGT-----CTCGACAGCAATGGAGTGTACGTACCCTTTCCCTG-GCTGTTCGCTTTC------TCGTG-AACATGT-----CAGCTAACAGTCG--TGCTTGT-T-CAGCTACAACGGTACCTCCGAGCTCCAGCTCG--AGCGCATGAGCGTCTACTTCAACGAGGCTTCCGGCAACAAGTACGTTCCTCGTGCC--GTCCTCGTCGATC--TCGAGCCC--------GGTACCATGGATGCCG--TCCGCGCCG-GTCCTTTCGGTCAGCTCTTCCGCCCTGA--CAACTTCGTCTTCGGT-AGGTTAGT--CATCC----------------TCGCAAT-CC-------------CAT-------CATCCTCA----------TCC-----TC-ATCATCATCACC--TCGCAAACATTT-CCACA-CCGGTGCC---GA----AAATCTGG-TTTTC-GC--AC---CTGCCCA------TTTTC--CC----ACACACT--TACCCCGCC------------------GCACG--ACCCCGCGGT--G------CAAACGAAAAA--TTTCTTA--TCATA-GCCCC--ACA---T---CACA-CAA-------ACATTTTGGCAG-CCACGC-AC---------------TTTGCAT--GAC--CC----------ACAAT--G--AACAA--------TTGC-TGA---CCCCACCAA--AT-AGGAAGCCG-CCGAGCTCGGA-AAGGGTTCCTT-CAAGTACGCA-TGGGTTCTTGACAAG-----------------CTC-AAGGCCGAGCGTGAGC------GTGGTATCACCATT-GATATCGCTCTCT--GGAAGTTCGAGACCAAC-GAGTACAATGT-CACCGTCATT-GGTTAGTATCCCTGCCCACAACAT-------GCATCAT-GTCTCCGAACTCAA---------------GACTAACCTT-TCAATACAGACGCTCCC-GGTCAC-CGTGATTTCA-TCAAGAACATG
>Pestalotiopsis australasiae CBS 114126 
--------GGTGAACCAGCGGAGGGATCATTATAGAGTTTT----CTAAAC-TCCCAACCCA-TGTGAACTTACCAT-TGTTGCCTCGGCAGAAGCTGCTCGGTGCACCCTACCTTGGAACGGCCTACCCTGTAGCGCCTTACCCTGGAACGGCTTACCCTG---------TAACGG----C---------------------------TGCCGGTGGACTACCAAACTCTTGTTATTTTATTGTAATCTGAGCGTCTTATTTTAATAAGTCAAAACTTTCAACAACGGATCTCTTGGTTCTGGCATCGATGAAGAACGCAGCGAAATGCGATAAGTAATGTGAATTGCAGAATTCAGTGAATCATCGAATCTTTGAACGCACATTGCGCCCATTAGTATTCTAGTGGGCATGCCTGTTCGAGCGTCATTTCAACCCTTAAGCCTAGCTTAGTGTTGGGAGCCTACTGCTTTTGCTAGCTGTAGCTCCTGAAATACAACGGCGGATCTGCGATATCCTCTGAGCGTAGTAAATTTTTATCTCGCTTTTGACTGGAGTTG-CAGCGTCTTTGGCCGCTAAATCCCCCAA-TTTTTA-ATGGTTGACCTCGGATCAGGTAGGAATACCCGCTGAACTTAA-AACGGTCCCCCAGGCCTTCCCCTCTATTTACTAT------AGAGACC-TACCCTGGACGC--GT-CCAAACT-CAATGGCCCCCTGATTTCTACCCCACATCCTC--------GAGAGAAAGCTGTGTGCGCCCGAGAA------------GAGGAGGAAGCAGCAGCAGATT------CATC-CCA----ACTCGCGCCCGTCCTCG----ATCTGCCATCGTG---ATACAA------CA-------GGGATATCTAGCTAACCCGTC-TCTTTTCCCTGTCGATAGGTTCACCTCCAGACCGGTCAATGCGTAAGT---------ACATGCCAAA-TCCCGCGA--TAGCGTGCCCAAAACACCAGAGCTCACATTCACGAACAGGGTAACCAAATTGGTGCTGCCTTCTGGTATGTAGCCCA-TCTACCTCG-----------------------------ACGC-GCCTCAATACGACA-CC--CCCG--GCAACTC-GGCAACGA-C-ATTCTCA---AATGC-TTGTTTGGAACC---ATA----------CGAAAG-ACTTGATACTGAC-CGGCCTATGATAGG--CAAACCATCTCTGGCGAGCACGGT-----CTCGACAGCAATGGAGTGTACGTACCCTTTCCCTG-GCTACTCGCTTTC------CCGTG-AACATGT-----CAGCTAACAGTCG--TGCTTGT-G-CAGCTACAACGGTACCTCCGAGCTCCAGCTCG--AGCGCATGAGCGTCTACTTCAACGAGGCTTCCGGCAACAAGTACGTTCCTCGTGCC--GTCCTCGTCGATC--TCGAGCCC--------GGTACCATGGATGCCG--TCCGCGCCG-GTCCTTTCGGTCAGCTCTTCCGCCCTGA--CAACTTCGTCTTCGGTAAGGTTAGT--CATCC----------------TCGCAATCCC-CAT---------CAT-------CCTCATCC----------TC------ATTATCACCAC---C--TCGCAAACATTT-CCACA-CCGGTGCC---GA----AAATCTGG-TTTTC-GC--AC---CTGCCCA------TTTTC--CC----AGACACT--TACCCCGCC------------------GCACG--ACCCCGCGGT--G------CAAACGAAAAA--TTTCTTA--TCACA-GCCCC--ACA---T---CACA-CAA-------ACATTTTGGCAG-CCACGC-AC---------------TTTGCAT--GAC--CC----------ACAAT--G--AACAA--------TTGC-TGA---CCCCGCCAA--AT-AGGAAGCCG-CCGAGCTCGGA-AAGGGTTCCTT-CAAGTACGCA-TGGGTTCTTGACAAG-----------------CTC-AAGGCCGAGCGTGAGC------GTGGTATCACCATT-GATATCGCTCTCT--GGAAGTTCGAGACCAAC-GAGTACAATGT-CACCGTCATT-GGTTAGCATCCCTGTCCACAACAT-------GTGTCAT-GTCTCTGAACTCAA---------------GACTAACCTT-GCAATACAGACGCTCCC-GGTCAC-CGTGATTTCA-TCAAGAACATG
>Pestalotiopsis kenyana CBS 442.67 
TCTCCGTTGGTGAACCAGCGGAGGGATCATTATAGAGTTTT----CTAAAC-TCCCAACCCA-TGTGAACTTACCAT-TGTTGCCTCGGCAGAAGCTGCTCGGTGCACCCTACCTTGGAACGGCCTACCCTGTAGCGCCTTACCCTGGAACGGCTTACCCTG---------TAACGG----C---------------------------TGCCGGTGGACTACCAAACTCTTGTTATTTTATTGTAATCTGAGCGTCTTATTTTAATAAGTCAAAACTTTCAACAACGGATCTCTTGGTTCTGGCATCGATGAAGAACGCAGCGAAATGCGATAAGTAATGTGAATTGCAGAATTCAGTGAATCATCGAATCTTTGAACGCACATTGCGCCCATTAGTATTCTAGTGGGCATGCCTGTTCGAGCGTCATTTCAACCCTTAAGCCTAGCTTAGTGTTGGGAGCCTACTGCTTTTGCTAGCTGTAGCTCCTGAAATACAACGGCGGATCTGCGATATCCTCTGAGCGTAGTAAATTTTTATCTCGCTTTTGACTGGAGTTG-CAGCGTCTTTGGCCGCTAAATCCCCCAA-TTTTTA-ATGGTTGACCTCGGATCAGGTAGGAATACCCGCTGAACTTAAAACCGGTCCCCCAGGCCTTCCCCTCTATTTACTAT------AGAGACC-TACCCTGGACGC--GT-CCAAACT-CAATGGCCCCCTGATTTCTACCCCACATCCTC--------GAGAGAAAGCTGTGTGCGCCCGAGAA------------GAGGA---AGCAGCAGCAGATT------CATC-CCA----ACTCGCGCTCGTCCTCG----ATCTGCCATCGTG---ATGCAA------CA-------GGGATATATAGCTAATCCGTC-TCTTTTCCCTGTCGATAGGTTCACCTCCAGACCGGTCAATGCGTAAGT---------ACATGCCAAA-TCCCGCGA--TAGCGTGCCCAAAACACCAGAGCTCACATTCACGAACAGGGTAACCAAATTGGTGCTGCCTTCTGGTATGTAGCCCA-TCTACCTCG-----------------------------ACGC-GCCTCAATACGACA-CC--CCCG--GCAACTC-GACCACGA-T-AATCTCA---ACTGC-TTGGTTGGAACC---ATA----------CGAAAG-ACTCGATACTGAC-CGGTCTATGATAGG--CAAACCATCTCTGGCGAGCACGGT-----CTCGACAGCAATGGAGTGTACGTACCCTTTCCCTG-GCTGTTCGCTTTC------TCGTG-AACATGT-----CAGCTAACAGTCG--TGCTTGT-T-CAGCTACAACGGTACCTCCGAGCTCCAGCTCG--AGCGCATGAGCGTCTACTTCAACGAGGCTTCCGGCAACAAGTACGTTCCTCGTGCC--GTCCTCGTCGATC--TCGAGCCC--------GGTACCATGGATGCCG--TCCGCGCCG-GTCCTTTCGGTCAGCTCTTCCGCCCTGA--CAACTTCGTCTTCGGTAAGGTTAGT--CATCC----------------TCGCAAT-CC-CAT---------CATCCTCATC------------------CTC-----ATCATCATCAC-TTCGCAAACA---TTTC-CCACA-CCGGTGTC---GA----AAATCTGG-TTTTC-GC--AC---CTGCCCA------TTTTC--TC----AGACACT--TACCCCGCC------------------GCACG--ACCCCGCGGT--G------CAAACGAAAAA--TTTCTTA--TCACA-GCCCC--ACA---T---CACA-CAA-------ACA-TTTTGGCAGCCACGC-AC-----------------CTTGCATGAC--CC----------ACAAT--G--AACAA--------TTGC-TGA---CCCCGCCAA--AT-AGGAAGCCG-CCGAGCTCGGA-AAGGGTTCCTT-CAAGTACGCA-TGGGTTCTTGACAAG-----------------CTC-AAGGCCGAGCGTGAGC------GTGGTATCACCATT-GATATCGCTCTCT--GGAAGTTCGAGACCAAC-GAGTACAATGT-CACCGTCATT-GGTTAGTATCCCT---GCCC--AC-------A--ATAT-GTGTC---ATGTCT-CTGAAC---TCAA-GACTAACCTT-GCAATACAGACGCTCCC-GGTCAC-CGTGATTTCA-TCAAGAACATG
>Pestalotiopsis grevilleae CBS 114127 
TCTCCGTTGGTGAACCAGCGGAGGGATCATTATAGAGTTTT----CTAAAC-TCCCAACCCA-TGTGAACTTACCAT-TGTTGCCTCGGCAGAAGCTGCTCGGTGCACCCTACCTTGGAACGGCCTACCCTGTAGCGCCTTACCCTGGAACGGCTTACCCTG---------TAGCGG----C---------------------------TGCCGGTGGACTACCAAACTCTTGTTATTTTATTGTAATCTGAGCGTCTTATTTTAATAAGTCAAAACTTTCAACAACGGATCTCTTGGTTCTGGCATCGATGAAGAACGCAGCGAAATGCGATAAGTAATGTGAATTGCAGAATTCAGTGAATCATCGAATCTTTGAACGCACATTGCGCCCATTAGTATTCTAGTGGGCATGCCTGTTCGAGCGTCATTTCAACCCTTAAGCCTAGCTTAGTGTTGGGAGCCTACTGCTTTTGCTAGCTGTAGCTCCTGAAATACAACGGCGGATCTGCGATATCCTCTGAGCGTAGTAAATTTTTATCTCGCTTTTGACTGGAGTTG-CAGCGTCTTTAGCCGCTAAATCCCCCAA-TTTTTA-ATGGTTGACCTCGGATCAGGTAGGAATACCCGCTGAACTTAAAACCGGTCCCCCAGGCCTTCCCCTCTATTTACTAT------AGAGACC-TACCCTGGACGC--GT-CCAAACT-CAATGGCCCCCTGATTTCTACCCCACATCCTC--------GAGAGAAAGCTGTGTGCGCCCGAGAA------------GAGGAAGCAGCAGCAGCAGATT------CATC-CCA----ACTCGCGCCCGTCCTCG----ATCTGCCATCGTG---ATGCAA------CA-------GGGATATCTAGCTAACCCGTC-TCTTTTCCCTGTCGATAGGTTCACCTCCAGACCGGTCAATGCGTAAGT---------ACATGCCAAA-TCCCGCGA--TAGCGTGCCCAAAACACCAGAGCTCACATTCACGAACAGGGTAACCAAATTGGTGCTGCCTTCTGGTATGTAGCCCA-TCTACCTCG-----------------------------ACGC-GCCTCGATACGACACCC--CCCG--GCAACTC-GACAACGA-C-ATTCTCA---ACTGC-TTGTTTGGAATC---ATA----------CGAAAG-ACTTGATACTGAC-CGGTCTATGATAGG--CAAACCATCTCTGGCGAGCACGGT-----CTCGACAGCAATGGAGTGTACGTACCCTTTCCTTG-GCTACTTGCTTTC------TCGTG-AACATGT-----CAGCTAACACTCG--TGCTTGT-T-CAGCTACAACGGTACCTCCGAGCTCCAGCTCG--AGCGCATGAGCGTCTACTTCAACGAGGCTTCCGGCAACAAGTACGTTCCTCGTGCC--GTCCTCGTCGATC--TCGAGCCC--------GGTACCATGGATGCCG--TCCGCGCCG-GTCCTTTCGGTCAGCTCTTCCGCCCTGA--CAACTTCGTATTCGGTAAGGTTAGT--CATAC----------------TCGCAAT-CC-------------CAT-------CATCCCCA----------TGC-----TC-ATCATCATCACC--TCGCAAACATTT-CCACA-CCGGTGCC---GA----AAATCTGG-TTTTC-GC--AC---CTGCCCA------TTTTC--CC----AGACACT--TACCCCGCC------------------GCACG--ACCCCGCGGT--G------CAAACGAAAAA--TTTCTTA--TCACA-GCCCC--ACA---T---CACA-CAA-------ACATTTTGGCAG-CCACGC-AC-----------------TTTGTATGAC--CC----------ACAAT--G--AACAA--------TTGC-TGA---CCCCGCCAA--AT-AGGAAGCCG-CCGAGCTCGGA-AAGGGTTCCTT-CAAGTACGCA-TGGGTTCTTGACAAG-----------------CTC-AAGGCCGAGCGTGAGC------GTGGTATCACCATT-GATATCGCTCTCT--GGAAGTTCGAGACCAAC-GAGTACAATGT-CACCGTCATT-GGTTAGTATCCCTGCCCACAACAT-------GCATCAT-GTCTCCGAACTCAA---------------GACTAATCTT-GCAATACAGACGCTCCC-GGTCAC-CGTGATTTCA-TCAAGAACATG
>Pestalotiopsis hollandica CBS 265.33 
TCTCCGTTGGTGAACCAGCGGAGGGATCATTATAGAGTTTT----CTAAAC-TCCCAACCCA-TGTGAACTTACCAT-TGTTGCCTCGGCAGAAGCT-ACCTGGTTACCCTACCTTGGAACGGCCTACCCTGTAGCGCCTTACCCTGGAACGGCCTACCCTG---------TAACGG----C---------------------------TGCCGGTGGACTACCAAACTCTTGTTATTTTATTGTAATCTGAGCGTCTTATTTTAATAAGTCAAAACTTTCAACAACGGATCTCTTGGTTCTGGCATCGATGAAGAACGCAGCGAAATGCGATAAGTAATGTGAATTGCAGAATTCAGTGAATCATCGAATCTTTGAACGCACATTGCGCCCATTAGTATTCTAGTGGGCATGCCTGTTCGAGCGTCATTTCAACCCTTAAGCCTAGCTTAGTGTTGGGAGCCTACCGCTTTTGCTAGCGGTAGCTCCTGAAATACAACGGCGGATCTGCGATATCCTCTGAGCGTAGTAA-TTTTTATCTCGCTTTTGACTGGAGTTG-CAGCGTCTTTAGCCGCTAAACCCCCCAAATTTTTTAATGGTTGACCTCGGATCAGGTAGGAATACCCGCTGAACTTAA---------CCCAGACCTTCCCCTCTATTTACTAT------AGAGACC-TACCCTGGACGC--GT-CCAAACT-CAATGGCCCCCTGATTTCTACCCCACATCTTC--GCGAGAGAGAGAAAGCTGTGTGCGCTCGAGAA------------GAGGA---AGCAGCAGCAGATT------CATC-CCA----ACTCGCGCCCGTCCTCG----ATCTGCTATCGTG---ATTCAA------CA-------GGGATATCTAGCTAACCCGTC-TCTTTTCCCTGTCGATAGGTTCACCTCCAGACCGGTCAATGCGTAAGT---------ACATGCCAAATTCCCGCGA--TAGCGTGCCCAAAACACCAGAGCTCACATTCGCCAACAGGGTAACCAAATTGGTGCTGCCTTTTGGTATGTAGCCCA-TCTACCTCG-----------------------------ACAC-GCCTCAATACGACAACC--CCCCCGGCAACTC-GACAACGA-C-GTTCTCAACAACTGC-TTGGTTGGAAAC---AAA----------GGAAAG-ACTTGATACTGAC-CGGTCCTTGATAGG--CAAACCATCTCTGGCGAGCACGGT-----CTCGACAGCAATGGAGTGTACGTACCCTTTCCTTG-GCTACTTGCTTTC------CCACG-AACATCT-----CAGCTAACACTCG--TGGTTGT-T-CAGCTACAACGGTACCTCCGAGCTCCAGCTCG--AGCGCATGAGCGTCTACTTCAACGAGGCTTCCGGCAACAAGTACGTTCCTCGTGCC--GTCCTCGTCGATC--TCGAGCCC--------GGTACCATGGATGCCG--TCCGCGCCG-GTCCTTTCGGTCAGCTCTTCCGCCCTGA--CAACTTCGTCTTCGGTAAGGTTAGT--CATCC----------------ACACAAT-CC-CAT---------CAT-TCCCACCATTCCCA----------TCT----TATCATCATCGC---C--TCAAACATCTTC-CAACC---GGTGCC---GA----AAAT-CTG-TTTTC-GC--AC---CTGCCCA------TTTTC--CC----AGACACT--TACCCCGCC------------------GCACG--ACCCCGCGGT--G------CAAACGAAAAA--TTTCTTA--TCACA-GCCCC--ACA---T---CGCA-CAA-------ACATTTTGGCAG-CCATGC-AC---------------TTTCCA--AGAC--CC----------ACAAT--G--AACAA--------TTGC-TGA---CCCCGCCAA--AT-AGGAAGCCG-CCGAGCTCGGA-AAGGGTTCCTT-CAAGTACGCA-TGGGTTCTTGACAAG-----------------CTC-AAGGCCGAGCGTGAGC------GTGGTATCACCATT-GATATCGCTCTCT--GGAAGTTCGAGACCAAC-GAGTACAATGT-CACCGTCATT-GGTTAGTATCCCT---GCCC--AC-------A--CCAT-GTATC----ATGCA-TCCGAC----CTTGTGCTAACATG-GCAACACAGATGCTCCC------------------------------
>Pestalotiopsis australis CBS 114193 
TCTCCGTTGGTGAACCAGCGGAGGGATCATTATAGAGTTTT----CTAAAC-TCCCAACCCA-TGTGAACTTACCAT-TGTTGCCTCGGCAGAAGCT-ACCTGGTTACCCTACCTTGGAACGGCCTACCCTGTAGCGCCTTACCCTGGAACGGCCTACCCTG---------TAACGG----C---------------------------TGCCGGTGGACTACCAAACTCTTGTTATTTTATTGTAATCTGAGCGTCTTATTTTAATAAGTCAAAACTTTCAACAACGGATCTCTTGGTTCTGGCATCGATGAAGAACGCAGCGAAATGCGATAAGTAATGTGAATTGCAGAATTCAGTGAATCATCGAATCTTTGAACGCACATTGCGCCCATTAGTATTCTAGTGGGCATGCCTGTTCGAGCGTCATTTCAACCCTTAAGCCTAGCTTAGTGTTGGGAGCCTACTGCTTTTGCTAGCGGTAGCTCCTGAAATACAACGGCGGATCTGCGATATCCTCTGAGCGTAGTAA-ATTTTATCTCGCTTTTGACTGGAGTTG-CAGCGTCTTTAGCCGCTAAACCCCCCAA-TTTTTTAATGGTTGACCTCGGATCAGGTAGGAATACCCGCTGAACTTAACAACGGTCCCCCAGACCTTCCCCTCTATTTACTAT------AGAGACC-TACCCTGGACGC--GT-CCAAACT-CAATGGCCCCCTGATTTCTACCCCACATCTTCAAACAAGAGAGAGAAAGCTGTGTGCGCCCGAGAA------------GAGGA---CGCAGCAGCAGATT------CATC-CCA----ATTCGCGCCCGTCCTCG----ATCTGCTATCGTG---ATCCAA------CA-------GGGATATCTAGCTAACCCGTC-TCTTTTCCCTGTCGATAGGTTCACCTCCAGACCGGTCAATGCGTAAGT---------ACATGCCAAA-TCCCGCGA--TAGCGTGCCCAAAACACCAGAGCTCACATTCACGAACAGGGTAACCAAATTGGTGCTGCCTTTTGGTATGTAGCCCA-TCTACCTCG-----------------------------ACAC-GCCTCAATACGACAACC--CCCC--GCAATTC-GACAACGA-C-GTTCTCAACGACTGC-TTGATTGGAAAC---AAG----------GGAAAG-ACTTGATACTGAC-CGGTCCCTGATAGG--CAAACCATCTCTGGCGAGCACGGT-----CTCGACAGCAATGGAGTGTACGTACCCTTTCCTTG-GCTACTTGCTTTG------CCACG-AACATCT-----CAGCTAACACTCG--TGGTTGT-T-CAGCTACAACGGTACCTCCGAGCTCCAGCTCG--AGCGCATGAGCGTCTACTTCAACGAGGCTTCCGGCAACAAGTACGTTCCTCGTGCC--GTCCTCGTCGATC--TCGAGCCC--------GGTACCATGGACGCCG--TCCGCGCCG-GTCCTTTCGGTCAGCTCTTCCGCCCTGA--CAACTTCGTCTTCGGTAAGGTTAGT--CCTCA-------------------CAAT-CC-------------CAT-------CATTCCCA----------TCC---------TCATCATCGCC--TCGCACACATTC-CAACC---GGTGCC---GA----AAAT-TTG-TTTTC-GC--AC---CTGCCCA------TTTTC--CC----AGACACT--TACCCCGCC------------------GCACG--ACCCCGCGGT--G------CAAACGAAAAA--TTTCTTA--TCACA-GCCCC--ACA---T---CACA-CAA-------ACATTTTGGCAG-CCATGC-AC---------------TTTCCA--GGAC--CC----------ACAAT--G--AACAA--------TTGC-TGA---CCCCGCCAA--AT-AGGAAGCCG-CCGAGCTCGGA-AAGGGTTCCTT-CAAGTACGCA-TGGGTTCTTGACAAG-----------------CTC-AAGGCCGAGCGTGAGC------GTGGTATCACCATT-GATATCGCTCTCT--GGAAGTTCGAGACCAAC-GAGTACAATGT-CACCGTCATT-GGTTAGTAACCCTGT-------------------CCAT-GCGAT---GTACCA-TGCGTCTGAATGTATGCTAACATG-GCAACACAGATGCTCCC-GGTCAC-CGTGATTTCA-TCAAGAACATG
>Pestalotiopsis portugalica CBS 393.48 
TCTCCGTTGGTGAACCAGCGGAGGGATCATTATAGAGTTTT----CTAAAC-TCCCAACCCA-TGTGAACTTACCAT-TGTTGCCTCGGCAGAAGCTACCCGGT--ACCTTACCTTGGAACGGCCTACCCTGTAGCGCCTTACCCTGGAACGGCTTACCCTG---------TAACGG----C---------------------------TGCCGGTGGACTACCAAACTCTTGTTATTTTATTGTTATCTGAGCGTCTTATTTTAATAAGTCAAAACTTTCAACAACGGATCTCTTGGTTCTGGCATCGATGAAGAACGCAGCGAAATGCGATAAGTAATGTGAATTGCAGAATTCAGTGAATCATCGAATCTTTGAACGCACATTGCGCCCATTAGTATTCTAGTGGGCATGCCTGTTCGAGCGTCATTTCAACCCTTAAGCCTAGCTTAGTGTTGGGAGCCTACTGCTTTTGCTAGCTGTAGCTCCTGAAATACAACGGCGGATCTGCGATATCCTCTGAGCGTAGTAATTTTTTTTCTCGCTTTTGACTGGAGTTG-CAGCGTCTTTAGCCGCTAAATCCCCCAA-TTTTTA-ATGGTTGACCTCGGATCAGGTAGGAATACCCGCTGAACTTAA-------------------------------CTAT------ACCGACC-TACCCTGGACGC--GT-CCAAACT-CAATGGCCCCCTGATTTCTACCCCACATCCAC--------GAGAGAAAGCTGTGTGCGCCCGAGAA------------GAGGA---AGCAGCAGCAGATT------CATC-CCA----ACTCGCGCCCGTTTCCG----ATCTGCCATCGTG---ATGCTA------CA-------GGGATATCTAGCTAACCCGTC-TCTTTTCCCTGTCGATAGGTTCACCTCCAGACCGGTCAATGCGTAAGT---------ACACGCCAAA-TCCCGCGA--TAGCGTGCCCGAAACACCAGAGCTCACATTCACAAACAGGGTAACCAAATTGGTGCTGCCTTTTGGTATGTAGCCCA-TCTACCTCG-----------------------------ACAC-GCCTCAATACGACGCCT--CCC---GCAGCTC-GACCACGA-C-GGCCTCA---ACTAT-TTGGTTGGAACC---AAA----------CAAAAG-ACTTGATACTGAC-CGGTCTCTGATAGG--CAAACCATCTCTGGCGAGCACGGT-----CTCGACAGCAATGGAGTGTACGTACCCTTGCCTTC-TCCATTTGCCTTC------CCACG-AACATGT-----TAGCTAACACCCG--TGCTTGC-T-CAGCTACAACGGTACCTCCGAGCTCCAGCTCG--AGCGCATGAGCGTCTACTTCAACGAGGCTTCCGGCAACAAGTACGTTCCTCGTGCC--GTCCTCGTCGATC--TCGAGCCC--------GGTACCATGGATGCCG--TCCGCGCCG-GTCCTTTCGGTCAGCTCTTCCGCCCTGA--CAACTTCGTCTTCGGTAAGGTTAGT--CATCC----------------TCGCAAT-CT-CAT---------CAT-----GCCCACCCCC----------ATC-----ATCATCATCACCACCTCGCA-AACATCTT-CAAC--TTGGTGCC---GA----AAAT-CTG-TTTTC-GC--AC---CTGCCCA------TGTTC--CC----AGACACT--TACCCCGCC------------------GCACG--ACCCCGCGGT--G------CAAACGAAAAA--ATTCTTA--TCACA-GCCCC--ACA---T---CGCA-CAA-------ACATTTTTGGCAGCCATGC-AC---------------TTTTCAT--GAC--CC----------ACATT--G--AGCAT--------TTGC-TGA---CCCCGCCAA--AT-AGGAAGCCG-CCGAGCTCGGA-AAGGGTTCCTT-CAAGTACGCA-TGGGTTCTTGACAAG-----------------CTC-AAGGCCGAGCGTGAGC------GTGGTATCACCATT-GATATCGCTCTCT--GGAAGTTCGAGACCAAC-GAGTACAATGT-CACCGTCATT-GGTTAGTATCCCTGTCCACAACAT----------TGATCATGCC----------TCGGA----ACTCAGACTAACATG-GTAATACAGATGCTCCC-GGTCAC-CGTGACTTCA-TCAAGAACATG
>Pestalotiopsis licualacola HGUP4057 
TCTCCGTTGGTGAACCAGCGGAGGGATCATTATAGAGTTTT----CTAAAC-TCCCAACCCA-TGTGAACTTACCAT-TGTTGCCTCGGCAGAAGCTGCTCGGTATACCCTACCTTGGAACGGCCTACCCTGTAGCGCCTTACCCTGGAACGGCTTACCCTG---------CAACGG----C---------------------------TGCCGGTGGACTACCAAACTCTTGTTATTTTATTGTAATCTGAGCGTCTTATTTTAATAAGTCAAAACTTTCAACAACGGATCTCTTGGTTCTGGCATCGATGAAGAACGCAGCGAAATGCGATAAGTAATGTGAATTGCAGAATTCAGTGAATCATCGAATCTTTGAACGCACATTGCGCCCATTAGTATTCTAGTGGGCATGCCTGTTCGAGCGTCATTTCAACCCTTAAGCCTAGCTTAGTGTTGGGAGCCTACTGCTTTTGCTAGTTGTAGCTCCTGAAATACAACGGCGGATCTGCGATATCCTCTGAGCGTAGTAA-TTTTTATCTCGCTTTTGACTGGAGTTG-CAGCGTCTTTAGCCGCTAAACCCCCCAA-TTTTTA-ATGGTTGACCTC-GATCAG---TAGATTCCCG--------AA--------------------------------------------------------------------------------------------------------------------------------------------------------------------------------------------------------------------------------------------------------------------------------------------------------------------------------------------------------------------------------------------------GAGGATAGTCA-------------------------------TCTACCTCG-----------------------------ACACGCCTC--ATACGACACCC--TCC---GCAACTC-GACGACGG-CATT-CTCG---GCTAC-TTGGTTGGAACC-AAACG----------AAAG---ACTTGATACTGAC-CGGTCTCTGATAGG--CAAACCATCTCTGGCGAGCACGGT-----CTCGACAGCAATGGAGTGTACGTACCGTTTCCTTG-GCTACTTGCTTTC------CCACG-AACATGT-----TAGCTAACACTCG--TGCTTGC-T-CAGCTACAACGGCACCTCGGAGCTCCAGCTCG--AGCGCATGAGCGTCTACTTCAACGAGGCTTCCGGCAACAAGTACGTTCCTCGTGCT--GTCCTCGTCGATC--TCGAGCCT--------GGTACCATGGACGCCG--TCCGCGCCG-GTCCTTTCGGCCAGCTCTTCCGCCCTGA--CAACTTCGTCTTCGGTAAGGTTAGT--CAT------------------GCTCACATCC-CAT---------CAT-----------CCTC----------ATC-----ATCATCATCGC---CTCGCAAACATTTTC-CAACC---GGTGCC---GA----AATT-CTG-TTTTC-GC--AC---CTGCCCA------TTTTT--CC----AGACACT--TACCCCGCC------------------GCACG--ACCCCGCGGT--G------CAAACGAAAAA--TTTCTTATCTCACA-GCCCC--ACT---T---CACA-CAACATTTTGGCA--------G-CCACGC-AC---------------TTTGCAT--GAC--CC----------ACAAT--G--AACAA--------TTGC-TGA---CCCCGCCAA--AT-AGGAAGCCG-CCGAGCTCGGA-AAGGGTTCCTT-CAAGTACGCA-TGGGTTCTTGACAAG-----------------CTC-AAGGCCGAGCGTGAGC------GTGGTATCACCATT-GATATCGCTCTCT--GGAAGTTCGAGACCAAC-GAGTACAATGT-CACCGTCATT-GGTTAGTATCCCTGT-------------------CCAT-AGAAA---GTATCA-TGTGTCCGAACTCAGACTAACATC-GCAATACAGACGCTCCC-GGTCAC-CGTGATTTCA-TCAAGAACATG
>Pestalotiopsis spathuliappendiculata CBS 144035 
------------------------GATCATTATAGAGTTTT----CTAAAC-TCCCAACCCA-TGTGAACTTACCAT-TGTTGCCTCGGCAGAGGCT---ACCCGGTACCTACCCTGGAACGGCCTACCCTGTAGCGCCTTACCCGGGAACGGACTACCCTG---------TAGCGG----C---------------------------TGCCGGTGGACTACTCAACTCTTGTTATTTTATTGTTATCTGAGCGTCTTATTTTAATAAGTCAAAACTTTCAACAACGGATCTCTTGGTTCTGGCATCGATGAAGAACGCAGCGAAATGCGATAAGTAATGTGAATTGCAGAATTCAGTGAATCATCGAATCTTTGAACGCACATTGCGCCCATTAGTATTCTAGTGGGCATGCCTGTTCGAGCGTCATTTCAACCCTTAAGCCTAGCTTAGTGTTGGGAGCCTACTGCTTTTACTAGCTGTAGCTCCTGAAATACAACGGCGGATCTGCGATATCCTCTGAGCGTAGTAA-TTTTTTTCTCGCTTTTGACTGGAGTTG-CAGCGTCTTTAGCCGCTAAACCCCCCAA-TTTTTA-ATGGT------------------------------------------------------------------------------------------------------------------------------TCCTACCCCACCTCCTT----------GGGAAAGCTGTGTGCGCCCAAGAA---------------GAGGAAGCACCGGCAGATT------CATTGCCA----ACTCGCGCCCATCGTCG----ATCTGCTATCGTG---TTACGA------CA-------AGGCTATCTTGCTAACCTGTC-TCTTTTCCCTGTCGATAGGTTCACCTCCAGACCGGTCAATGCGTAAGT---------ACATGCCAAA-TCCCGCGA--TAGCGTGCCCAAAACACCAGAGCTCACATTCACGAACAGGGTAACCAAATTGGTGCTGCCTTCTGGTATGTAGCCCA-TCTACCTCG-----------------------------ACAC-GCCTCGATACGAC-----------------------GACGG-T----CCCA---ACTACTTGGTCGGAACCA-AACCA----------AAG----ACTTGACACTGAC-CAGTCTTCGATAGG--CAAACCATCTCTGGCGAGCACGGT-----CTCGACAGCAATGGAGTGTACGTACCCTTTCCTTG-GCTCCCTGCTTTC------CCGTG-AACGTCT-----AGGCTAACACTCG--CGGCTGT-T-CAGCTACAACGGTACCTCCGAGCTCCAGCTCG--AGCGCATGAGCGTCTACTTCAACGAGGCTTCCGGCAACAAGTACGTTCCTCGTGCC--GTCCTCGTCGATC--TCGAGCCC--------GGTACCATGGATGCCG--TCCGCGCCG-GTCCTTTCGGTCAGCTCTTCCGCCCTGA--CAACTTCGTCTTCGGT-AGGTTAGT--CATCC----------------TCACAAT-GC-CAT---------CAT-------CATCCCCA----------------------TCATCACTCCCCCAAACA---TCTT-CACC--TCGGTGTC---GA----AAAT--CGAGTTTC-GC--AC---C-TGCC--CAC--ATCCT--CC----GA-CACT--TACCCCGCC-GC----GTGGC-----CGCACG--ACCCCGCGGT--G------CAAACGAAAAA--TTTCTTA--TCACA-GCCCC--ACC---T---CGCA-CAA--------------------ACATTT--T---------------GGTTCAT--GAC--CC----------ACAAT--G--ATCAA--------ATGC-TGA---CCCCGCCAA--AC-AGGAAGCCG-CCGAGCTCGGT-AAGGGTTCCTT-CAAGTACGCC-TGGGTTCTTGACAAG-----------------CTC-AAGGCCGAGCGTGAGC------GTGGTATCACCATC-GATATCGCTCTCT--GGAAGTTCGAGACCAAC-GAGTACAATGT-CACCGTCATT-GGTTAGTATCCCT---GTCCACAT-------C--CCAA---------GCGTCA-TGCGTCCGATCTCAGACTAACTTG-------------------------------------GCAA-------
>Monochaetia castaneae CFCC 54354 
------------------------GATCATTACAGAGTTAT----CCAACT-CCCAAACCAT-TGTGAACTTACCATATGTTGCCTCGGCAGAACCT-----------------------------------------------------------ACCCTG---------TAGCGGG---C---------------------------TGCCGGCGGACCACTAAACTC-TGTTATACTATTGTAATCTGAGCGTCTTATTTTAATAAGTCAAAACTTTCAACAACGGATCTCTTGGTTCTGGCATCGATGAAGAACGCAGCGAAATGCGATACGTAATGTGAATTGCAGAATTCAGTGAATCATCGAATCTTTGAACGCACATTGCGCCCATTAGTATTCTAGTGGGCATGCCTGTTCGAGCGTCATTTCAACCCTTAAGCCTAGCTTAGTGTTGGGAGCCTACCC------GCAAGGGTAGCTCCCCAAATCCAACGGCGGATCTGTGGTATCCTCTGAGCGTAGTAAATCTTTATCTCGCTTTTGTCAGGTGCCG-CTGC--TCTCAGCCGCTAAACCCCCCAATTTTTTT-GTGGT-------------------------------------CACTCCAGCTGCGAACCG--CCCTCTATTTACTTCCCAGCCCACCAGAGAACCCTGGACGC--GTCCAAACC--CAATGGCCCCCTGATTTCTACCCCACACTA------------TCCAAAGC--TTTGCGACTCTGGC----------------------------CAGCTT------CATCCTAGAAACAAACACACGCACTGATGT-GCGATCGTTGTCGGA----------------C-------GAGAACCCTGGCTAATCTTGACTCTTTCTCCTG--AATAGGTTCACCTCCAGACCGGTCAATGCGTAAGT------------TGTCACC-CGGTTCGCCCCTTCACCATTAGGGCGAAAGAACTAATGATT-CAAACAGGGTAACCAAATCGGTGCTGCCTTCTGGTATGTCCTC---ACTAC---------------------------------ATCCGACTCCCAAGCGACGAC---------GCGATCG-AATCACAA-------------AGCGGACGAGGACTGTCT-TCATA----------CGGGAAGGCGACTTACTTAC-ATGACTGCTACAGG--CAAACCATCTCTGGCGAGCACGGT-----CTTGACAGCAATGGAGTGTACGT-------TTAAT-CCCTCCCTTGTCCAAGATTTGCCA-GGCCAACG----TGGCTAACTGTTT-GGTTTCTT-CATAGCTACAACGGTACCTCCGAGCTCCAGCTCG--AGCGCATGAGCGTGTACTTTAACGAGGCTTCCGGCAACAAGTACGTTCCCCGTGCC--GTTCTCGTCGATC--TCGAGCCC--------GGTACCATGGATGCTG--TCCGCGCCG-GTCCTTTCGGTCAGCTCTTCCGCCCCGA--CAACTTCGTCTTCGGTAAGGTTAGTGACATTC----------------ATTTATCACA-AGT---------CG--------CATTCCCC----------TCG---------CTGGCGAGAGC--ACCGC---TGCT-CTACAGCACGAA-----AA----GAAT---------------TC---CATCCCA-CATGAATTTT--GG----GA-CATT--TACCCCGCT-GCGCGAGGGGCA-----ACGCG--ACCCCGCGGCCGG------CACAGGAAAA---TTTCTTA--TCTTCAGCCCC--ACC---T--GTGCA-CAAT------GCA--------A-CCAATC-AT--------TTACACATCCTCAT-AGCC--CC-------AATACTGCCAAACAACGA--------TTGC-TGA---CTCCCAGAA--AT-AGGAAGCTG-CCGAGCTCGGA-AAGGGTTCCTT-CAAGTACGCA-TGGGTTCTTGACAAA-----------------CTC-AAGGCCGAGCGTGAGC------GTGGTATCACCATT-GATATCGCTCTCT--GGAAGTTCGAGACCAAC-GAGTACAATGT-CACCGTCATT-GGTCAGTTGCCTTGC-ACCT---------------------TCT---GCCCCA-TGCATC---ACAT--GCTAACCTG-TCACCACAGACGCTCCC-GGTCAC-CGTGATTTCA-TCAAGAACATG
>Monochaetia castaneae SM9-2 
------------------------GATCATTACAGAGTTAT----CCAACT-CCCAAACCAT-TGTGAACTTACCATATGTTGCCTCGGCAGAACCT-----------------------------------------------------------ACCCTG---------TAGCGGG---C---------------------------TGCCGGCGGACCACTAAACTC-TGTTATACTATTGTAATCTGAGCGTCTTATTTTAATAAGTCAAAACTTTCAACAACGGATCTCTTGGTTCTGGCATCGATGAAGAACGCAGCGAAATGCGATACGTAATGTGAATTGCAGAATTCAGTGAATCATCGAATCTTTGAACGCACATTGCGCCCATTAGTATTCTAGTGGGCATGCCTGTTCGAGCGTCATTTCAACCCTTAAGCCTAGCTTAGTGTTGGGAGCCTACCC------GCAAGGGTAGCTCCCCAAATCCAACGGCGGATCTGTGGTATCCTCTGAGCGTAGTAAATCTTTATCTCGCTTTTGTCAGGTGCCG-CTGC--TCTCAGCCGCTAAACCCCCCAATTTTTTT-GTGGT-------------------------------------CACTCCAGCTGCGAACCG--CCCTCTATTTACTTCCCAGCCCACCAGAGAACCCTGGACGC---GTCCAAACC-CAATGGCCCCCTGATTTCTACCCCACACTA------------TCCAAAGC--TTTGCGACTCTGGC----------------------------CAGCTT------CATCCTAGAAACAAACACACGCACTGATGT-GCGATCGTTGTCGGA----------------C-------GAGAACCCTGGCTAATCTTGACTCTTTCTCCTG--AATAGGTTCACCTCCAGACCGGTCAATGCGTAAGT------------TGTCACC-CGGTTCGCCCCTTCACCATTAGGGCGAAAGAACTAATGATT-CAAACAGGGTAACCAAATCGGTGCTGCCTTCTGGTATGTCCTC---ACTAC---------------------------------ATCCGACTCCCAAGCGACGAC---------GCGATCG-AATCACAA-------------AGCGGACGAGGACTGTCT-TCATA----------CGGGAAGGCGACTTACTTAC-ATGACTGCTACAGG--CAAACCATCTCTGGCGAGCACGGT-----CTTGACAGCAATGGAGTGTACGT-------TTAAT-CCCTCCCTTGTCCAAGATTTGCCA-GGCCAACG----TGGCTAACTGTTT-GGTTTCTT-CATAGCTACAACGGTACCTCCGAGCTCCAGCTCG--AGCGCATGAGCGTGTACTTTAACGAGGCTTCCGGCAACAAGTACGTTCCCCGTGCC--GTTCTCGTCGATC--TCGAGCCC--------GGTACCATGGATGCTG--TCCGCGCCG-GTCCTTTCGGTCAGCTCTTCCGCCCCGA--CAACTTCGTCTTCGGTAAGGTTAGTGACATTC----------------ATTTATCACA-AGT---------CG--------CATTCCCC----------TCG---------CTGGCGAGAGC--ACCGC---TGCT-CTACAGCAC--------GA----AAAG--AA--------T--TC---CATCCCA-CATGAATTTT--GG----GA-CATT--TACCCCGCT-GCGCGAGGGGCA-----ACGCG--ACCCCGCGGCCGG------CACAGGAAAA---TTTCTTA--TCTTCAGCCCC--ACC---T--GTGCACAAT-------GCA--------A-CCAATC-ATTTACACA--------TCCTCATAGCCCCAAT----------ACTGCCAAACAACGA--------TTGC-TGA---CTCCCAGAA--AT-AGGAAGCTG-CCGAGCTCGGA-AAGGGTTCCTT-CAAGTACGCA-TGGGTTCTTGACAAA-----------------CTC-AAGGCCGAGCGTGAGC------GTGGTATCACCATT-GATATCGCTCTCT--GGAAGTTCGAGACCAAC-GAGTACAATGT-CACCGTCATT-GGTCAGTTGCCTTGC-ACCT---------------------TCT---GCCCCA-TGCATC---ACAT--GCTAACCTG-TCACCACAGACGCTCCC-GGTCAC-CGTGATTTCA-TCAAGAACATG
>Monochaetia junipericola CBS 143391 
TCTCCGTTGGTGAACCAGCGGAGGGATCATTACAGAGTTAT----CTAACT-CCCAAACCAT-TGTGAACTTACCATATGTTGCCTCGGCAGAACCT-----------------------------------------------------------ACCCTG---------TAGCGGG---C---------------------------TGCCGGTGGACCACTAAACTC-TGTTATACTATTGTAATCTGAGCGTCTTATTTTAATAAGTCAAAACTTTCAACAACGGATCTCTTGGTTCTGGCATCGATGAAGAACGCAGCGAAATGCGATACGTAATGTGAATTGCAGAATTCAGTGAATCATCGAATCTTTGAACGCACATTGCGCCCATTAGTATTCTAGTGGGCATGCCTGTTCGAGCGTCATTTCAACCCTTAAGCCTAGCTTAGTGTTGGGAGCCTACCC------GCAAGGGTAGTTCCCCAAATCCAACGGCGGATCTGTGGTATCCTCTGAGCGTAGTAAATCTTTATCTCGCTTTTGTCAGGTGCCG-CTGC--TCTCAGCCGCTAAACCCCCCAATTTTTTT-GTGGTTGACCTCGGATCAGGTAGGAATACCCGCTGAACTTAA----------------------------------------------------------------------------------------------------------------------------------------------------------------------------------------------------------------------------------------------------------------------------------------------------------------------------------------------------------------------------------------------------------------CGGTGCTGCTTTCTGGTATGTGCTCACCAC------------------------------------ATCCGACTCCCAAGCGACGGT---------GCGATCG-AACCACGA-------------AGCGGGCGAAGACTGTTC-TCATA----------CGAAGAAGCGACTTACTGAC-GTGGCTGCTACAGG--CAAACCATCTCTGGCGAGCACGGT-----CTTGACAGCAATGGAGTGTACGTTTAACCTCTACCTTTGACCAAGATTT------------GGCCGGCCAACGAGGCTAAT--CCTTTTGTCCCTCCACAGCTACAACGGTACTTCCGAGCTTCAGCTCG--AGCGCATGAGCGTGTACTTCAACGAGGCTTCCGGCAACAAGTACGTTCCCCGTGCC--GTTCTCGTCAATC--TCGAGCCC--------GGTACCATGGACGCCG--TCCGCGCCG-GTCCTTTCGGCCAGCTCTTCCGCCCCGA--CAACTTTGTTTTCGGTAAGGTTAGTTATACCC----------------AT---------CAT---------CAC-GAATCACATTCCAT----------TTC-----TC-GTTGGCGAGAGC--ATGAGTGCTCTTGCAGCC---CG-------AA----AAAT-----TCTGCCAC--TG---C-TCTCT-CACTTTATTT--TG----GGATATT--TACCCCGCT-GCGC--GAGGGG--CCACATTG--ACCCCGCGGCCTG------CAC-TGAAAAA--TTTCTTA--TCTCGAGCCCC--ACC---T--ATGCA-CAACATC---GCC--------AATCGTCC-AC------ATCCTTACATGCTCAATGCAC--TC-----------------A--AGCAA--------TGGT-GAC---TGACTCCCAGAAATAGGAAGCCG-CCGAGCTCGGT-AAGGGTTCCTT-C-------------------------------------------------------------------------------------------------------------------------------------------------------------------------------------------------------------------------------------------------------------------------
>Monochaetia ilexae KUMCC 15-0520 
---CCGTTGCTTA--CTGCGGAGGGACATTTACAGAGTTAT----CTAACTTCCCCAAACCATTGTGAACTTACCATATGTTGCCTCGGCAGAACCT-----------------------------------------------------------ACCCTG---------TAGCGGG---C---------------------------TGCCGGCGGACCTCTAAACTCTTGTTATATTATTGTAATCTGAGCGTCTTATTTTAATAAGTCAAAACTTTCAACAACGGATCTCTTGGTTCTGGCATCGATGAAGAACGCAGCGAAATGCGATACGTAATGTGAATTGCAGAATTCAGTGAATCATCGAATCTTTGAACGCACATTGCGCCCATTAGTATTCTAGTGGGCATGCCTGTTCGAGCGTCATTTCAACCCTTAAGCCTAGCTTAGTGTTGGGAATCTGTCC------GCAAGGACAGTTCCTCAAATCCAACGGCGGATCTGTGGTATCCTCTGAGCGTAGTAAATTTTTATCTCGCTTTTGTCAGGTGCCG-CTGC--TCTCAGCCGCTAAACCCCCCAA-TTTTT--GTGGTTGACCTCGGATCATGTAGGAATACCCGCTGAACTTAA---------------------------------------------------------------------------------------------------------------------------------------------------------------------------------------------------------------------------------------------------------------------------------------------------------------------------------------------------------------------------------------------------------------------------------------------------------------------------------------------------------------------------------------------------------------------------------------------------------------------------------------------------------------------------------------------------------------------------------------------------------------------------------------------------------------------------------------------------------------------------------------------------------------------------------------------------------------------------------------------------------------------------------------------------------------------------------------------------------------------------------------------------------------------------------------------------------------------------------------------------------------------------------------------------------------------------------------------------------------------------------------------------------------------------------------------------------------------------------------------------------------------------------------------------------------------------------------------------------------------------------------------------------------------------------------------------------------
>Monochaetia ilexae CBS 101009 
------------------------GATCATTACAGAGTTAT----CTAACT-CCCAAACCAT-TGTGAACTTACCATATGTTGCCTCGGCAGAACCT-----------------------------------------------------------ACCCTG---------TAGCGGG---C---------------------------TGCCGGCGGACCTCTAAACTCTTGTTATACTATTGTAATCTGAGCGTCTTATTTTAATAAGTCAAAACTTTCAACAACGGATCTCTTGGTTCTGGCATCGATGAAGAACGCAGCGAAATGCGATACGTAATGTGAATTGCAGAATTCAGTGAATCATCGAATCTTTGAACGCACATTGCGCCCATTAGTATTCTAGTGGGCATGCCTGTTCGAGCGTCATTTCAACCCTTAAGCCTAGCTTAGTGTTGGGAATCTGTCC------GCAAGGACAGTTCCTCAAATCCAACGGCGGATCTGTGGTATCCTCTGAGCGTAGTAAATCTTTATCTCGCTTTTGTCAGGTGCCG-CTGC--TCTCAGCCGCTAAACCCCCCAA-TTTTTT-GTGGT-------------------------------------------------------------------ACTTCCTAGCCCACCAGAGAACCCTGGACGC---GTCCAAACT-CAATGGCCCCCTGATTTCTACCCCACACCA------------TCCGAAGC--TGTGCGACTCTGGC----------------------------CAGCTT------CATCCCAG----AAACACACGTACCGATGT-GCGATCGTTGTTGGA----------------C-------GAGAACCTTGGCTAATCTTTACTCTTTCTCCT--CGACAGGTTCACCTCCAGACCGGTCAATGCGTAAGT------------TGTCACTCCATTCCACCCCGTGACGATCTGGGCAAAAGAACTCACGAT-ATGAACAGGGTAACCAAATCGGTGCTGCCTTCTGGTATGTACTCACCAC------------------------------------ATCCGATCCCGAAGCGACGAC---------GCGATCGAAACCACGA-------------AGCCGCCGAGGAATGTTC-TTGTA----------CGAAGAAGCGATTTACTGAT-ATGACTGTTACAGG--CAAACCATCTCTGGCGAGCACGGT-----CTTGACAGCAATGGAGTGTACGTTCAATCTTCAT--CCCAACTAAGGCC------TGGTCGGGCCAACG----AGGCTAATTCTTTTATTTTTAC-A-CAGCTACAACGGTACTTCCGAGCTTCAGCTCG--AGCGCATGAGCGTCTACTTCAATGAGGCTTCCGGCAACAAGTACGTTCCCCGTGCC--GTTCTCGTCGATC--TCGAGCCC--------GGTACCATGGACGCCG--TCCGTGCCG-GTCCTTTCGGCCAGCTCTTCCGCCCTGA--CAACTTCGTCTTCGGT-AGGTCAGTTACACTC----------------ATCCATCACA-CAAATCGCACTCCAT---------TTCTCG----------TTG-----GC-GAGAGCAT---C--ACGGC---TCTG-GAGCT------------CG----AAAT-----TCTTG-----CCAAACCCTCCAACTCGATTTTT--TT----GC-ACAT--TACCCCGCC-GCGCGAGGGGCAATCTCA------ACCCCGCGGCCTG------CACAAGAAAAA--TTTCTTA--TCTTATGCCCC--ACC---CATGCGCATCAC-------CCG----------CCAATC-AT----CGACACTCTCACATTCACAATGT--------------ATTCA--AGCAATGA--------TGGC-TGA---CTCCCAAGA--AT-AGGAAGCCG-CCGAGCTCGGA-AAGGGTTCCTT-CAAGTACGCA-TGGGTTCTTGACAAG-----------------CTC-AAGGCCGAGCGTGAGC------GTGGTATCACCATT-GATATCGCTCTCT--GGAAGTTCGAGACCAAC-GAGTACAATGT-CACCGTCATT-GGTCAGTCACATTGT--CTT-----------GTACCTT----CT---GCCCCCGCACATC---ACAT------------GCT----------------------AATCATATCA------------
>Monochaetia sinensis HKAS 10065 
-----------------------GGGACATTACAGAGTTAT----CTAACT-CCCAAACCAT-TGTGAACTTACCATATGTTGCCTCGGCAGAACCT-----------------------------------------------------------ACCCTG---------TAGCGGG---C---------------------------TGCCGGCGGACCACTAAACTC-TGTTATACTATTGTAATCTGAGCGTCTTATTTTAATAAGTCAAAACTTTCAACAACGGATCTCTTGGTTCTGGCATCGATGAAGAACGCAGCGAAATGCGATACGTAATGTGAATTGCAGAATTCAGTGAATCATCGAATCTTTGAACGCACATTGCGCCCATTAGTATTCTAGTGGGCATGCCTGTTCGAGCGTCATTTCAACCCTTAAGCCTAGCTTAGTGTTGGGAATCTATCC------GCAAGGATAGTTCCTCAAATCCAACGGCGGATCTGTGGTATCCTCTGAGCGTAGTAAATCTTTATCTCGCTTTTGTCAGGTGCCG-CTGC--TCTCAGCCGCTAAACCCCCCAA-TTTTTT-GTGGTTGACCTCGG----------------------------------------------------------------------------------------------------------------------------------------------------------------------------------------------------------------------------------------------------------------------------------------------------------------------------------------------------GCGTGGG-------------------------------------------------------------------------------------------------------------TCTCGCTCG-------------------------------------CTAATCCGAC------TTCAA-GCGACGA-CGCGATGG-------------AACCA-CGAATGCGGACGACGATGGTTTCCACACGAAGAA-GCGACTTGCTAACAATAACTGTTACAGG--CAAACCATCTCTGGCGAGCACGGT-----CTTGACAGCAATGGAGTGTACGTTCAATCCCCATCTTGACCAAGATTT-------------GGCCGGTCAACAAGGCTAAT--CCTTCCGTTTCTTCATAGCTACAACGGTACTTCCGAGCTCCAGCTGG--AGCGCATGAGCGTTTACTTCAACGAGGCTTCCGGCAACAAGTACGTTCCCCGTGCC--GTCCTCGTCGATC--TCGAGCCC--------GGTACCATGGACGCCG--TCCGCGCCG-GTCCTTTCGGTCAGCTCTTCCGCCCCGA--CAACTTTGTTTTTGGT-------------------------------------------------------------------------------------------------------------------------------------------------------------------------------------------------------------------------------------------------------------------------------------------------------------------------------------------------------------------------------------------------------------------------------------------------------------------------------------------------------------------------------------------------------------------------------------------------------------------------------------------------------------------------------------------------------------------------------------------------------
>Monochaetia dimorphospora NBRC 9980
---------------------AGGGATCATTACAGAGTTAT----CTAAC--TCCCAAACCATTGTGAACTTACCATTTGTTGCCTCGGCAGAACTTACC-------------------------------------------------CTGAACCTACCCTGGAACGGTGTAATGGG---C---------------------------TGCCGGTGGACTACTAAACTC-TGTTATACTATTGTAATCTGAGCGTCTTATTTTAATAAGTCAAAACTTTCAACAACGGATCTCTTGGTTCTGGCATCGATGAAGAACGCAGCGAAATGCGATACGTAATGTGAATTGCAGAATTCAGTGAATCATCGAATCTTTGAACGCACATTGCGCCCATTAGTATTCTAGTGGGCATGCCTGTTCGAGCGTCATTTCAACCCTTAAGCCTAGCTTAGTGTTGGGAATCTATCC------GCAAGGATAGTTCCTCAAATCCAACGGCGGATCTGTGGTATCCTCTGAGCGTAGTAAATCTTTATCTCGCTTTTGTTAGGTGCCG-CTGC--TCTCAGCCGCTAAACCCCCCAA-TTTTTT-GTGGTTGACCTCGGATCAGGTAGGAATACCCGCTGAACTTAA---------------------------------------------------------------------------------------------------------------------------------------------------------------------------------------------------------------------------------------------------------------------------------------------------------------------------------------------------------------------------------------------------------------------------------------------------------------------------------------------------------------------------------------------------------------------------------------------------------------------------------------------------------------------------------------------------------------------------------------------------------------------------------------------------------------------------------------------------------------------------------------------------------------------------------------------------------------------------------------------------------------------------------------------------------------------------------------------------------------------------------------------------------------------------------------------------------------------------------------------------------------------------------------------------------------------------------------------------------------------------------------------------------------------------------------------------------------------------------------------------------------------------------------------------------------------------------------------------------------------------------------------------------------------------------------------------------------
>Monochaetia quercus CBS 144034 
------------------------GATCATTACAGAGTTAT----CTAACT-CCCAAACCAT-TGTGAACTTACCATTTGTTGCCTCGGCAGAACTTACCCTGTACCTACC--------------------------------------CTGGATCAGTGTA----------ATGGG----C---------------------------TGCCGGTGGACTACTAAACTC-TGTTATTTTATTGTAATCTGAGCGTCTTATTTTAATAAGTCAAAACTTTCAACAACGGATCTCTTGGTTCTGGCATCGATGAAGAACGCAGCGAAATGCGATACGTAATGTGAATTGCAGAATTCAGTGAATCATCGAATCTTTGAACGCACATTGCGCCCATTAGTATTCTAGTGGGCATGCCTGTTCGAGCGTCATTTCAACCCTTAAGCCTAGCTTAGTATTGGGAATCTATCC------GCAAGGATAGTTCCTCAAATCCAACGGCGGATCTGTGGTATCCTCTGAGCGTAGTAAATCTTTATCTCGCTTTTGTTAGGTGCCG-CTGC--TCTCAGCCGCTAAACCCCCCAA-TTTTTT-GTGGT-------------------------------------------------------------------ACTTCCTAGCCCACCAGAGAACCCTGGACGC---GTCCGAACT-CAATGGCCCCCTGATTTCTACCCCACACTA------------TCCGAAGC--TGTGCGACTTTGGC----------------------------CAGCTT------CACCCTGG----AAACACACGCCCCGATGT-GCGATCGTTGTCGGA----------------T-------GAGAACCTTGGCTGACCGTTGCTCTTTT-TTTCTCGATAGGTTCACCTCCAGACCGGTCAATGCGTAAGT------------TGTCGCCCTGTCCAAATCTATCGTCAGCGGAATAGAAGAACTCATGGTCAC-AACAGGGTAACCAAATTGGTGCTGCCTTCTGGTACGTGCTCGACATCAC---------------------------------ACCCGACCCCCGAGC---------CTCGACGCGATCG-AACGACGA-------------AGCGGCCGGGGAATGCCT-GCCTA----------CGAGGAAGCGACTTACTGAC-ATGACTCTCACAGG--CAAACCATCTCTGGCGAGCACGGC-----CTTGACAGCAATGGAGTGTACGTTCAATATCCA-------------TCCGAAACATGATATGGCTGGCCGACGAAGCTAA---TCTTTTCTTCGTTTGTAGCTACAACGGTACTTCCGAGCTCCAGCTCG--AGCGCATGAGCGTCTACTTCAACGAGGCTTCCGGCAACAAGTACGTTCCTCGTGCC--GTCCTCGTCGATC--TCGAGCCC--------GGTACCATGGATGCCG--TCCGTGCCG-GTCCCTTCGGTCAGCTCTTCCGCCCCGA--CAACTTCGTCTTCGGT-AGGTTAGTCGCATCT---------------------TT----CAT---------CG--------CATTTTCC----------TGC----------TGGCG-------AGA-A--------CAAGC---TGCTTCGCAGT----AAAC-----GTTCT-GTCATC-----CTCTT-GAT--TTTTT--TT----GGACGTT--TACCCCGCC-GCGCGAGGGGCA----AGCTCA--ACCCCGCGGCGCT------TGCACAAAAAA--ATTCTTA--TCTCA-GCCCC--ACC-----AATGCA-CAATACT---GCC--------AACCA-GCTAC----------------GCCTAAGCAAT-GCC-------AAAACATTCAAGCAAGCA--------TGAC-TAA-----CTCGCAACAAT-AGGAAGCTG-CCGAGCTCGGA-AAGGGTTCCTT-CAAGTACGCA-TGGGTTCTTGACAAG-----------------CTC-AAGGCCGAGCGTGAGC------GTGGTATCACCATT-GATATCGCTCTCT--GGAAGTTCGAGACCAAC-GAGTACAATGT-CACCGTCATT-GGTTAGTTCCTTCCTGTTCT--CTGCCCCGCGCATCAC-GTGCT------------------------GACCA------------------------------------TATCA------------
>Monochaetia kansensis PSHI2004Endo1030 
----------------------GGGATCATTACAGAGTTAT----CTAACT-CCCAAACCAT-TGTGAACTTACCATTTGTTGCCTCGGCAGAACCTACCCTGT---ACCTACCCGGGAACGAGCTACCCTGTAGCGC--CGACCCGGTGTGGGCTACCCTG---------TAGTGGG---C---------------------------TGCCGGTGGACTACTAAACTC-TGTTATACTATTGTAATCTGAGCGTCTTATTTTAATAAGTCAAAACTTTCAACAACGGATCTCTTGGTTCTGGCATCGATGAAGAACGCAGCGAAATGCGATACGTAATGTGAATTGCAGAATTCAGTGAATCATCGAATCTTTGAACGCACATTGCGCCCATTAGTATTCTAGTGGGCATGCCTGTTCGAGCGTCATTTCAACCCTTAAGCCTAGCTTAGTATTGGGAATCTAACC------GCAAGGTTAGTTCCTCAAATCCAACGGCGGATCTGTGGTATCCTCTGAGCGTAGTAAATTTTTATCTCGCTTTTGTTAGGTGCCG-CTGC--TCTCAGCCGCTAAACCCCCCAA-TTTTTT-GTGGTTGACCTCGG-------------------------------------------------------------------------------------------------------------------------------------------------------------------------------------------------------------------------------TGTACTCGATATCGC----------------------------------------------------------------------------------------------------------------------------------------------------------------------------------------------------------------------------------------------------------------ACTCGATTCCCGAGCGCCGAT---------GCGATCG-AACGACGA-------------AGCGGACGAGGAATATCTTCATTC----------GAGGAA-GCGACTTGCTGAC-ATGACTCTCATAGG--CAAACCATTTCTGGCGAGCACGGT-----CTTGACAGCAATGGAGTGTACGTACAATCTCCA-------------TCTGGAACATGATATGGCTGGCCGACGAGGCTAATTTTTT-TCTATCTT-TATAGCTACAACGGTACTTCCGAGCTCCAGCTCG--AGCGCATGAGCGTTTACTTCAACGAGGCTTCCGGCAACAAGTACGTTCCCCGTGCT--GTCCTCGTCGATC--TCGAGCCT--------GGTACCATGGACGCCG--TCCGCGCCG-GTCCTTTCGGTCAACTCTTCCGCCCCGA--CAACTTCGTCTTCGGT-------------------------------------------------------------------------------------------------------------------------------------------------------------------------------------------------------------------------------------------------------------------------------------------------------------------------------------------------------------------------------------------------------------------------------------------------------------------------------------------------------------------------------------------------------------------------------------------------------------------------------------------------------------------------------------------------------------------------------------------------------
>Monochaetia kansensis PSHI2004Endo1031 
----------------------GGGATCATTACAGAGTTAT----CTAACT-CCCAAACCAT-TGTGAACTTACCATTTGTTGCCTCGGCAGAACCTACCCTGT---ACCTACCCGGGAACGAGCTACCCTGTAGCGC--TGACCCGGTGTGGGCTACCCTG---------TAGTGGG---C---------------------------TGCCGGTGGACTACTAAACTC-TGTTATACTATTGTAATCTGAGCGTCTTATTTTAATAAGTCAAAACTTTCAACAACGGATCTCTTGGTTCTGGCATCGATGAAGAACGCAGCGAAATGCGATACGTAATGTGAATTGCAGAATTCAGTGAATCATCGAATCTTTGAACGCACATTGCGCCCATTAGTATTCTAGTGGGCATGCCTGTTCGAGCGTCATTTCAACCCTTAAGCCTAGCTTAGTATTGGGAATCTAACC------GCAAGGTTAGTTCCTCAAATCCAACGGCGGATCTGTGGTATCCTCTGAGCGTAGTAAATTTTTATCTCGCTTTTGTTAGGTGCCG-CTGC--TCTCAGCCGCTAAACCCCCCAA-TTTTTT-GTGGTTGACCTCGG-------------------------------------------------------------------------------------------------------------------------------------------------------------------------------------------------------------------------------TGTACTCGATATCGC----------------------------------------------------------------------------------------------------------------------------------------------------------------------------------------------------------------------------------------------------------------ACTCGATTCCCGAGCGCCGAT---------GCGATCG-AACGACGA-------------AGCGGACGAGGAATATCTTCATTC----------GAGGAA-GCGACTTGCTGAC-ATGACTCTCATAGG--CAAACCATTTCTGGCGAGCACGGT-----CTTGACAGCAATGGAGTGTACGTACAATCTCCA-------------TCTGGAACATGATATGGCTGGCCGACGAGGCTAATTTTTT-TCTATCTT-TATAGCTACAACGGTACTTCCGAGCTCCAGCTCG--AGCGCATGAGCGTTTACTTCAACGAGGCTTCCGGCAACAAGTACGTTCCCCGTGCT--GTCCTCGTCGATC--TCGAGCCT--------GGTACCATGGACGCCG--TCCGCGCCG-GTCCTTTCGGTCAACTCTTCCGTCCCGA--CAACTTCGTCTTCGGT-------------------------------------------------------------------------------------------------------------------------------------------------------------------------------------------------------------------------------------------------------------------------------------------------------------------------------------------------------------------------------------------------------------------------------------------------------------------------------------------------------------------------------------------------------------------------------------------------------------------------------------------------------------------------------------------------------------------------------------------------------
>Monochaetia monochaeta CBS 546.80 
------------------------GATCATTACAGAGTTAT----CTAACT-CCCAAACCCA-TGTGAACTTACCATTTGTTGCCTCGGCAGAACCTACCCTGT--AACCTACCCGGGAACGAGCTACCCTGTAGCGC--CGACCCGGGCTGGGCTACCCTG---------TAGCGGG---C---------------------------TGCCGGCGGACCATTAAACTC-TGTTATACTATTGTAATCTGAGCGTCTTATTTTAATAAGTCAAAACTTTCAACAACGGATCTCTTGGTTCTGGCATCGATGAAGAACGCAGCGAAATGCGATACGTAATGTGAATTGCAGAATTCAGTGAATCATCGAATCTTTGAACGCACATTGCGCCCATTAGTATTCTAGTGGGCATGCCTGTTCGAGCGTCATTTCAACCCTTAAGCCTAGCTTAGTATTGGGAGTCTATCC------GCAAGGATAGTTCCTTAAATCCAACGGCGGATCTGTGGTATCCTCTGAGCGTAGTAAATCTTTATCTCGCTTTTGTCAGGTGCTG-CAGC--TCTCAGCCGCTAAACCCCCCAA-TTTTTT-GTGGT-------------------------------------------TACCCCCAAGCCCGTTCACA-----------------------GACCCTGGACGC---GTCCAAACT-CAATGGCCCCTTGATTTCTACCCCACACTT------------TCCGAAGC--TGTGCG------------------------------------------------------------ACTCTTGAGCAGCCCCATCCTGGACAAGAACGCACCGATACATGAACATTATCTGATGAGAATCTTGGCTAATCGTGTCTCTTTCTC---GCCAACAGGTTCACCTTCAGACCGGTCAATGCGTAAGT----TGTCACCAATTTCCAACCCCCCCCCCCCCCCCCCACATCAGAGCAAAACTCACA-TATCAAACAGGGTAACCAAATCGGTGCTGCCTTTTGGTATGTA------CCTGTCAC------------------------------ATCCGACGACGAACCGAC------TAC---GCGATCG-AATGAGGAGC-----------AGGAATAGGACTGTGTTT---ATT----------CCGGGAAACGGGTTGCTGAC-ATGTTTGTTGCAGG--CAAACCATCTCTGGCGAGCACGGT-----CTTGACAGCAATGGAGTGTACGTTGAATCTATATCTGAAATATGGCTCGAAG---------GACAAAA-----AAGCTGATCCTCT-----CCGTCTATAGCTACAACGGTACTTCCGAGCTTCAGCTCG--AGCGTATGAGTGTCTACTTCAACGAGGCTTCCGGTAACAAGTACGTTCCCCGTGCC--GTCCTCGTCGATC--TCGAGCCG--------GGTACCATGGATGCCG--TTCGTGCTG-GTCCTTTCGGTCAACTCTTCCGCCCCGA--CAACTTCGTCTTCGGT-AGGTTAGTAATATCC----------------ATCTATCATCACAT---------CAC-------CAACTTCC----------GCC-----AGCCAGAGCAG---CTCTTT-----TTTT-GGTCCCCGAATTTTTTTTG----CAATGCTC-TCTCC-----TC---CATCATGACAC--TTTTG--AC----ACTT-----TACCCCGCC-GCGTGAGGGGCA----AGGTCG--ACCCCGCGGTGCT------TGCACAAAAAA--ACTCTTA--TCTCAAGCCCC--ACC---A--ATGCA-CA--------GCACGCCAATCA-CCTTTCTAT-----------------CCCCTGCAGC--CCTGATGTATTTAATTC-----AACGA--------TGAC-TGA---C-CCTCAAAAAAC-AGGAAGCCG-CCGAGCTCGGA-AAGGGTTCCTT-CAAGTACGCA-TGGGTTCTTGACAAG-----------------CTC-AAGGCCGAGCGTGAGC------GTGGTATCACCATC-GATATCGCTCTCT--GGAAGTTCGAGACCAAC-GAGTACAATGT-CACCGTCATT-GGTTAGTCGCCTTTC----------------GGTTCAT---GGT---GTCCCG-CACGTC---GTAT--ACTAACCAT-GC-------------------------------CA------------
>Monochaetia monochaeta CBS 199.82 
------------------------GATCATTACAGAGTTAT----CTAACT-CCCAAACCCA-TGTGAACTTACCATTTGTTGCCTCGGCAGAACCTACCCTGT--AACCTACCCGGGAACGAGCTACCCTGTAGCGC--CGACCCGGGCTGGGCTACCCTG---------TAGCGGG---C---------------------------TGCCGGCGGACCATTAAACTC-TGTTATACTATTGTAATCTGAGCGTCTTATTTTAATAAGTCAAAACTTTCAACAACGGATCTCTTGGTTCTGGCATCGATGAAGAACGCAGCGAAATGCGATACGTAATGTGAATTGCAGAATTCAGTGAATCATCGAATCTTTGAACGCACATTGCGCCCATTAGTATTCTAGTGGGCATGCCTGTTCGAGCGTCATTTCAACCCTTAAGCCTAGCTTAGTATTGGGAGTCTATCC------GCAAGGATAGTTCCTTAAATCCAACGGCGGATCTGTGGTATCCTCTGAGCGTAGTAAATCTTTATCTCGCTTTTGTCAGGTGCTG-CAGC--TCTCAGCCGCTAAACCCCCCAA-TTTTTT-GTGGT-------------------------------------------TACCCCCAAGCCCGTTCACA-----------------------GACCCTGGACGC---GTCCAAACT-CAATGGCCCCTTGATTTCTACCCCACACTT------------TCCGAAGC--TGTGCG------------------------------------------------------------ACTCTTGAGCAGCCCCATCCTGGACAAGAACGCACCGATACATGAACATTATCTGATGAGAATCTTGGCTAATCGTGTCTCTTTCTC---GCCAACAGGTTCACCTTCAGACCGGTCAATGCGTAAGT----TGTCACCAATTTCCAACCCCCCCCCCCCCCCCCCACATCAGAGCAAAACTCACA-TATCAAACAGGGTAACCAAATCGGTGCTGCCTTTTGGTATGTA------CCTGTCAC------------------------------ATCCGACGACGAACCGAC------TAC---GCGATCG-AATGAGGAGC-----------AGGAATAGGACTGTGTTT---ATT----------CCGGGAAACGGGTTGCTGAC-ATGTTTGTTGCAGG--CAAACCATYTCTGGCGAGCACGGT-----CTTGACAGCAATGGAGTGTACGTTGAATCTATATCTGAAATATGGCTCG------AAGGACAACA--------AAGCTGATCCTCT-----CCGTCTATAGCTACAACGGTACTTCCGAGCTTCAGCTCG--AGCGTATGAGTGTCTACTTCAACGAGGCTTCCGGTAACAAGTACGTTCCCCGTGCC--GTCCTCGTCGATC--TCGAGCCT--------GGTACCATGGATGCCG--TTCGTGCTG-GTCCTTTCGGTCAACTCTTCCGCCCCGA--CAACTTCGTCTT-----------------------------------------------------------------------------------------------------------------------------------------------------------------------------------------------------------------------------------------------------------------------------------------------------------------------------------------------------------------------------------------------------------------------------------------------------------------------------------------------------------------------------------------------------------------------------------------------------------------------------------------------------------------------------------------------------------------------------------------------------------
>Monochaetia monochaeta CBS 115004
--------------------------------CAGAGTTAT----CTAACT-CCCAAACCCA-TGTGAACTTACCATTTGTTGCCTCGGCAGAACCTACCCTGT--AACCTACCCGGGAACGAGCTACCCTGTAGCGC--CGACCCGGGCTGGGCTACCCTG---------TAGCGGG---C---------------------------TGCCGGCGGACCATTAAACTC-TGTTATACTATTGTAATCTGAGCGTCTTATTTTAATAAGTCAAAACTTTCAACAACGGATCTCTTGGTTCTGGCATCGATGAAGAACGCAGCGAAATGCGATACGTAATGTGAATTGCAGAATTCAGTGAATCATCGAATCTTTGAACGCACATTGCGCCCATTAGTATTCTAGTGGGCATGCCTGTTCGAGCGTCATTTCAACCCTTAAGCCTAGCTTAGTATTGGGAGTCTATCC------GCAAGGATAGTTCCTTAAATCCAACGGCGGATCTGTGGTATCCTCTGAGCGTAGTAAATCTTTATCTCGCTTTTGTCAGGTGCTG-CAGC--TCTCAGCCGCTAAACCCCCCAA-TTTTTT-GTGG--------------------------------------------TACCCCCAAGCCCGTTCACA-----------------------GACCCTGGACGC---GTCCAAACT-CAATGGCCCCTTGATTTCTACCCCACACTT------------TCCGAAGC--TGTGCGACTCTTGA---------GCAGCCCCATCCTGGACAAGA----------------------ACGCAC-CGATACATGAACAT-----------TA---TCTGATGAGAATCT-------TGGCTA-------ATCGTGTCTCTTTCTC---GCCAACAGGTTCACCTTCAGACCGGTCAATGCGTAAGTTGTC----ACCAATTTCCAACCCCCCCCCCCCCCCCCCACATCAGAGCAAAACTCACA-TATCAAACAGGGTAACCAAATCGGTGCTGCCTTTTGGTATGTA------CCTGTCAC------------------------------ATCCGACGACGAACCGAC------TAC---GCGATCG-AATGAGGAGC-----------AGGAATAGGACTGTGTTT---ATT----------CCGGGAAACGGGTTGCTGAC-ATGTTTGTTGCAGG--CAAACCATCTCTGGCGAGCACGGT-----CTTGACAGCAATGGAGTGTACGTTGAATCTATATCTGAAATATGGCTCG---------AAGGACAACA-----AAGCTGATCCTCT-----CCGTCTATAGCTACAACGGTACTTCCGAGCTTCAGCTCG--AGCGTATGAGTGTCTACTTCAACGAGGCTTCCGGTAACAAGTACGTTCCCCGTGCC--GTCCTCGTCGATC--TCGAGCCT--------GGTACCATGGATGCCG--TTCGTGCTG-GTCCTTTCGGTCAACTCTTCCGCCCCGA--CAACTT-----------AGGTTAGTAATATCC----------------ATCTATCATCACAT---------CAC-------CAACTTCC----------GCC-----AGCCAGAGCAG---CTCTTT-----TTTT-GGTCCCCGAATTTTTTTTG----CAATGCTC-TCTCC-----TC---CATCATGACAC--TTT----TG----AC-ACTT--TACCCCGCC-GCGTGAGGGGCA----AGGTCG--ACCCCGCGGTGCT------TGCACAAAAAA--ACTCTTA--TCTCAAGCCCC--ACC---A--ATGCA-CA--------GCACGCCAATCA-CCTTTCTAT-----------------CCCCTGCAGC--CCTGATGTATTTAATCC-----AACGA--------TGAC-TGA---CCCTCAAAA--AACAGGAAGCCG-CCGAGCTCGGA-AAGGGTTCCTT-CAAGTACGCA-TGGGTTCTTGACAAG-----------------CTC-AAGGCCGAGCGTGAGC------GTGGTATCACCATC-GATATCGCTCTCT--GGAAGTTCGAGACCAAC-GAGTACAATGT-CACCGTCATT-GGTTAGTCGCCTTTCGGTTC-------------------ATGGT---GTCCCG-CACGTC---GTAT--ACTAACCAT-GC-------------------------------CA------------
>Bartalinia robillardoides CBS 122705 
TCTCCGTTGGTGAACCAGCGGAGGGATCATTACAGAGTTAT----CTAACT-CCCAAACCCA-TGTGAACTTACC-TTTGTTGCCTCGGCAGTAGTTGCTGGGC-GAGCCTACCCGGGAA---------------------ATCCTGGGACGACTTACCCTG---------TAACGC----C---------------------------TGCCGGTGGACTACTAAACTCTTGTTATTTTTAAGTAATCTGAGCGTCTTATTTTAATAAGTCAAAACTTTCAACAACGGATCTCTTGGTTCTGGCATCGATGAAGAACGCAGCGAAATGCGATAAGTAATGTGAATTGCAGAATTCAGTGAATCATCGAATCTTTGAACGCACATTGCGCCCATTAGTATTCTAGTGGGCATGCCTGTTCGAGCGTCATTTCAACCCTTAAGCCTAGCTTAGTATTGGGAATCGACTTT--------ACTGTCGTTCCTCAAATTCAACGGCGGATTTATAGCAATCTCTGAACGTAGTAATTTTTTTTCTCGTTTTTG--AAATACTA-TAAA--CCTCAGCCGCTAAA-CCCCCAA-TTTCTT-ATGGTTGACCTCGGATCAGGTAGGAATACCCGCTGAACTTAA--GTTTGCAACCATGATTTCCCCTCTATTTACTCTCAATTAAGATCAAGGACCCTGGACGC--GT-CCAAACT-TAATC-CCCCTGATTTCCTACCCCACACTACC-----------CAAAAGCTGTATACTGTTAAGAA-----------------------------GGATTATCCTGAATCACCA----AACGAACCCCATTGTCACGATAGCT----TCGTG---ACACATGATAACAA-------TGGCTGATT---------GTATCTTTTC--CTTTCAATAGGTTCACCTTCAAACCGGTCAGTGC---------------------------------------------------------------------------GGTAACCAGATTGGTGCTGCCTTCTGGTATGTATACAACCGCACCACATGACATCGTACCACGCGATTAGGAACACAACACATTGTCAATACGGCATAC--------GACAAGC-GCCAAAGA-C-----------ATGAG-AAGATTGGAAGA--CATT----------TGTGAG-GCCGGATACTGAC-GAGTTTCGCATAGG--CAAACCATCTCTGGCGAGCACGGT-----CTCGACAGCAATGGAGTGTACGTACAGCATCCACC-CACCTTGTCTTGC------TCCGG-CAACAAT-----CAATTAAC-------TAGTTCTTTACAGGTACAATGGCACTTCCGAGCTCCAGCTCG--AGCGTATGAGCGTCTACTTCAACGAGGCTTCCGGCAACAAGTACGTTCCCCGTGCT--GTCCTCGTCGATC--TTGAGCCC--------GGTACCATGGACGCCG--TTCGCGCTG-GTCCCTTCGGTCAGCTCTTCCGTCCCGA--CAACTTCGTTCTCGGTAAGGTTAGT--AATTACTTCCAAACGGTGCAAACATGATATC-CAT---------CAC-------CATTCATT----------CTTTTTTTGCTCGTACCATTCCCAGAGGTATGGCTCT-TG----TAATTTTT---GC----ATAC--TG-GCCTC-GCTATC---CGCTGGA------TTTTA--TCCGCGACATGAA--TACCCCGCT-GCA---ATGGCAGGATATTATG--ACCCCGCGGACC-------CCTCCCAAAAT--TTTCTTA--CC----GCCCC-------------ACA-AAATGCCACTGCA----------CCACGC-TT---------------CGCTGTTGCA----CCACAATGTACAACTTT-----ATCAAGATGATACTAAC-TGA---CTCCTGCAT---T-AGGAAGCTG-CCGAGCTCGGA-AAGGGTTCCTT-CAAGTACGCA-TGGGTTCTTGACAAG-----------------CTC-AAGGCCGAGCGTGAGC------GTGGTATCACCATC-GATATCGCTCTCT--GGAAGTTCGAGACCAAC-GAGTACCAGGT-CACCGTCATT-GGTTAGTACCTCT---ACTT--TT-------GTACTAT-GTATT-----------GAGAC---A----AGCTAACAC--ATTTATCAGACGCTCCC-GGTCAC-CGTGATTTCA-TCAAGAACATG
>Monochaetia schimae SAUCC212201 
TCTCCGTTGGTGAACCAGCGGAGGGATCATTACAGAGTTAT----CTAACT-CCCAAACCAT-TGTGAACTTACCATATGTTGCCTCGGCAGAACCT-----------------------------------------------------------ACCCTG---------TAGCGGG---C---------------------------TGCCGGCGGACCTCTAAACTCTTGTTATACTATTGTAATCTGAGCGTCTTATTTTAATAAGTCAAAACTTTCAACAACGGATCTCTTGGTTCTGGCATCGATGAAGAACGCAGCGAAATGCGATACGTAATGTGAATTGCAGAATTCAGTGAATCATCGAATCTTTGAACGCACATTGCGCCCATTAGTATTCTAGTGGGCATGCCTGTTCGAGCGTCATTTCAACCCTTAAGCCTAGCTTAGTGTTGGGAATCTGTCC------GCAAGGTCAGTTCCTCAAATCCAACGGCGGATCTGTGGTATCCTCTGAGCGTAGTAAATCTTTATCTCGCTTTTGTCAGGTGCCG-CTGC--TCTCAGCCGCTAAACCCCCCAATTTTTTT-GTGGTTGACCTCGGATCAGGTAGGAATACCCGCTGAACTTAAGTGCACAGCTCCGAATCG--CCCTCTATTTACTTCCTAGCCCACCAGAGAACCCTGGACGC---GTCCAAACT-CAATGGCCCCCTGATTTCTACCCCACACCA------------TCCGAAGC--TGTGCGACTCTGGC----------------------------CAGCTT------CATCCCAG----AAACACACGTACCGATGTGTGATCATTTGTCGGA----------------C-------GAGCACCTTGGCTAATCTTTACTTTCTCTCCT--CGATAGGTTCACCTCCAGACCGGTCAATGCGTAAGT------------TGTCACTCCAATCCACCCTTTGACGATCGGGGCAGAAGGAACTCATGATATGAACAGGGTAATCAAATCGGTGCTGCCTTCTGGTATGTACTCACCAC------------------------------------ATCCGAACCCGAAGCGACGAC---------GCGATCAAAACCACGA-------------AGCCGACGAGGAACGTTCTTGTAC----------GAAGAA-GCGACTTACTGAT-ATGACTGTTACAGG--CAAACCATCTCTGGCGAGCACGGT-----CTTGACAGCAATGGAGTGTACGTTCAATCTCTATC-CCAACCAAGATCT------GGCCG-GGCCAACG----AGGCTAAT--TCGTTTGTTTCTACACAGCTACAACGGTACTTCCGAGCTCCAGCTCG--AGCGCATGAGCGTCTACTTCAACGAGGCTTCCGGCAACAAGTACGTTCCCCGTGCC--GTTCTCGTCGATC--TCGAGCCC--------GGTACCATGGACGCCG--TCCGTGCCG-GTCCTTTCGGCCAGCTCTTCCGCCCCGA--CAACTTCGTCTTCGGTAAGGTTAGTTACACTC------------------------GCCCAT---------CAT-ACAAATCGCACTCCA---------TTC-----CTTGTTGGCGCGAAC--ATC-ACTGCTCTGCAATC---CG-------AA----AAAT-----CTGCCAAA--CC---C-TCCCG-CTCAATTTTT--TG----GCACATT--TACCCCGCT-GCGCGAGGGGCA--ACCTCA----ACCCCGCGGCCTG------CACAAGAAAAA--TTTCTTA--TCTTGTGCCCC--ACC---T--TTGCA-CA--------GCATCC-----G-CCAATC-AT------------CTACACTC-TCACATCCCC----------AATGTATACAAGCAA--------TGAT-GAC---TGACTCCCAAGAATAGGAAGCCG-CCGAGCTCGGA-AAGGGTTCCTT-CAAGTACGCA-TGGGTTCTTGACAAG-----------------CTC-AAGGCCGAGCGTGAGC------GTGGTATCACCATT-GATATCGCTCTCT--GGAAGTTCGAGACCAAC-GAGTACAATGT-CACCGTCATT-GGTTAGTCACCCGGTCTCGT--AC---------------CTTCT---GCCCCA-TATATC---CCAT--GCTAACCGTGTTACTACAGACGCTCCC-GGTCAC-CGTGATTTCA-TCAAGAACATG
>Monochaetia schimae SAUCC212202 
TCTCCGTTGGTGAACCAGCGGAGGGATCATTACAGAGTTAT----CTAACT-CCCAAACCAT-TGTGAACTTACCATATGTTGCCTCGGCAGAACCT-----------------------------------------------------------ACCCTG---------TAGCGGG---C---------------------------TGCCGGCGGACCTCTAAACTCTTGTTATACTATTGTAATCTGAGCGTCTTATTTTAATAAGTCAAAACTTTCAACAACGGATCTCTTGGTTCTGGCATCGATGAAGAACGCAGCGAAATGCGATACGTAATGTGAATTGCAGAATTCAGTGAATCATCGAATCTTTGAACGCACATTGCGCCCATTAGTATTCTAGTGGGCATGCCTGTTCGAGCGTCATTTCAACCCTTAAGCCTAGCTTAGTGTTGGGAATCTGTCC------GCAAGGTCAGTTCCTCAAATCCAACGGCGGATCTGTGGTATCCTCTGAGCGTAGTAAATCTTTATCTCGCTTTTGTCAGGTGCCG-CTGC--TCTCAGCCGCTAAACCCCCCAATTTTTTT-GTGGTTGACCTCGGATCAGGTAGGAATACCCGCTGAACTTAAGTGCACAGCTCCGAATCG--CCCTCTATTTACTTCCTAGCCCACCAGAGAACCCTGGACGC---GTCCAAACT-CAATGGCCCCCTGATTTCTACCCCACACCA------------TCCGAAGC--TGTGCGACTCTGGC----------------------------CAGCTT------CATCCCAG----AAACACACGTACCGATGTGTGATCATTTGTCGGA----------------C-------GAGCACCTTGGCTAATCTTTACTTTCTCTCCT--CGATAGGTTCACCTCCAGACCGGTCAATGCGTAAGT------------TGTCACTCCAATCCACCCTTTGACGATCGGGGCAGAAGGAACTCATGATATGAACAGGGTAATCAAATCGGTGCTGCCTTCTGGTATGTACTCACCAC------------------------------------ATCCGAACCCGAAGCGACGAC---------GCGATCAAAACCACGA-------------AGCCGACGAGGAACGTTC-TTGTA----------CGAAGAAGCGACTTACTGAT-ATGACTGTTACAGG--CAAACCATCTCTGGCGAGCACGGT-----CTTGACAGCAATGGAGTGTACGTTCAATCTCTATC-CCAACCAAGATCT------GGCCG-GGCCAACG----AGGCTAAT--TCGTTTGTTTCTACACAGCTACAACGGTACTTCCGAGCTCCAGCTCG--AGCGCATGAGCGTCTACTTCAACGAGGCTTCCGGCAACAAGTACGTTCCCCGTGCC--GTTCTCGTCGATC--TCGAGCCC--------GGTACCATGGACGCCG--TCCGTGCCG-GTCCTTTCGGCCAGCTCTTCCGCCCCGA--CAACTTCGTCTTCGGTAAGGTTAGTTACACTC------------------------GCCCAT---------CAT-ACAAATCGCACTCCA---------TTC-----CTTGTTGGCGCGAAC--ATC-ACTGCTCTGCAATC---CG-------AA----AAAT-----CTGCCAAA--CC---C-TCCCG-CTCAATTTTT--TG----GCACATT--TACCCCGCT-GCGCGAGGGGCA--ACCTCA----ACCCCGCGGCCTG------CACAAGAAAAA--TTTCTTA--TCTTGTGCCCC--ACC---T--TTGCA-CA--------GCATCC-----G-CCAATC-AT------------CTACACTC-TCACATCCCC----------AATGTATACAAGCAA--------TGAT-GAC---TGACTCCCAAGAATAGGAAGCCG-CCGAGCTCGGA-AAGGGTTCCTT-CAAGTACGCA-TGGGTTCTTGACAAG-----------------CTC-AAGGCCGAGCGTGAGC------GTGGTATCACCATT-GATATCGCTCTCT--GGAAGTTCGAGACCAAC-GAGTACAATGT-CACCGTCATT-GGTTAGTCACCCGGTCTCGT--AC---------------CTTCT---GCCCCA-TATATC---CCAT--GCTAACCGTGTTACTACAGACGCTCCC-GGTCAC-CGTGATTTCA-TCAAGAACATG
>Monochaetia schimae SAUCC212203 
TCTCCGTTGGTGAACCAGCGGAGGGATCATTACAGAGTTAT----CTAACT-CCCAAACCAT-TGTGAACTTACCATATGTTGCCTCGGCAGAACCT-----------------------------------------------------------ACCCTG---------TAGCGGG---C---------------------------TGCCGGCGGACCTCTAAACTCTTGTTATACTATTGTAATCTGAGCGTCTTATTTTAATAAGTCAAAACTTTCAACAACGGATCTCTTGGTTCTGGCATCGATGAAGAACGCAGCGAAATGCGATACGTAATGTGAATTGCAGAATTCAGTGAATCATCGAATCTTTGAACGCACATTGCGCCCATTAGTATTCTAGTGGGCATGCCTGTTCGAGCGTCATTTCAACCCTTAAGCCTAGCTTAGTGTTGGGAATCTGTCC------GCAAGGTCAGTTCCTCAAATCCAACGGCGGATCTGTGGTATCCTCTGAGCGTAGTAAATCTTTATCTCGCTTTTGTCAGGTGCCG-CTGC--TCTCAGCCGCTAAACCCCCCAATTTTTTT-GTGGTTGACCTCGGATCAGGTAGGAATACCCGCTGAACTTAAGTGCACAGCTCCGAATCG--CCCTCTATTTACTTCCTAGCCCACCAGAGAACCCTGGACGC---GTCCAAACT-CAATGGCCCCCTGATTTCTACCCCACACCA------------TCCGAAGC--TGTGCGACTCTGGC----------------------------CAGCTT------CATCCCAG----AAACACACGTACCGATGTGTGATCATTTGTCGGA----------------C-------GAGCACCTTGGCTAATCTTTACTTTCTCTCCT--CGATAGGTTCACCTCCAGACCGGTCAATGCGTAAGT------------TGTCACTCCAATCCACCCTTTGACGATCGGGGCAGAAGGAACTCATGATATGAACAGGGTAATCAAATCGGTGCTGCCTTCTGGTATGTACTCACCAC------------------------------------ATCCGAACCCGAAGCGACGAC---------GCGATCAAAACCACGA-------------AGCCGACGAGGAACGTTC-TTGTA----------CGAAGAAGCGACTTACTGAT-ATGACTGTTACAGG--CAAACCATCTCTGGCGAGCACGGT-----CTTGACAGCAATGGAGTGTACGTTCAATCTCTATC-CCAACCAAGATCT------GGCCG-GGCCAACG----AGGCTAAT--TCGTTTGTTTCTACACAGCTACAACGGTACTTCCGAGCTCCAGCTCG--AGCGCATGAGCGTCTACTTCAACGAGGCTTCCGGCAACAAGTACGTTCCCCGTGCC--GTTCTCGTCGATC--TCGAGCCC--------GGTACCATGGACGCCG--TCCGTGCCG-GTCCTTTCGGCCAGCTCTTCCGCCCCGA--CAACTTCGTCTTCGGTAAGGTTAGTTACACTC------------------------GCCCAT---------CAT-ACAAATCGCACTCCA---------TTC-----CTTGTTGGCGCGAAC--ATC-ACTGCTCTGCAATC---CG-------AA----AAAT-----CTGCCAAA--CC---C-TCCCG-CTCAATTTTT--TG----GCACATT--TACCCCGCT-GCGCGAGGGGCA--ACCTCA----ACCCCGCGGCCTG------CACAAGAAAAA--TTTCTTA--TCTTGTGCCCC--ACC---T--TTGCA-CA--------GCATCC-----G-CCAATC-AT------------CTACACTC-TCACATCCCC----------AATGTATACAAGCAA--------TGAT-GAC---TGACTCCCAAGAATAGGAAGCCG-CCGAGCTCGGA-AAGGGTTCCTT-CAAGTACGCA-TGGGTTCTTGACAAG-----------------CTC-AAGGCCGAGCGTGAGC------GTGGTATCACCATT-GATATCGCTCTCT--GGAAGTTCGAGACCAAC-GAGTACAATGT-CACCGTCATT-GGTTAGTCACCCGGTCTCGT--AC---------------CTTCT---GCCCCA-TATATC---CCAT--GCTAACCGTGTTACTACAGACGCTCCC-GGTCAC-CGTGATTTCA-TCAAGAACATG
>Neopestalotiopsis haikouensis SAUCC212271 
TCTCCGTTGGTGAACCAGCGGAGGGATCATTATAGAGTTTT----CTAAAC-TCCCAACCCA-TGTGAACTTACCTTTTGTTGCCTCGGCAGAAGTT----------------------------------------------------ATAGGTCTTCTTA---------TAGCTG----C---------------------------TGCCGGTGGACCATTAAACTCTTGTTATTTTAT-GTAATCTGAGCGTCTTATTTTAATAAGTCAAAACTTTCAACAACGGATCTCTTGGTTCTGGCATCGATGAAGAACGCAGCGAAATGCGATAAGTAATGTGAATTGCAGAATTCAGTGAATCATCGAATCTTTGAACGCACATTGCGCCCATTAGTATTCTAGTGGGCATGCCTGTTCGAGCGTCATTTCAACCCTTAAGCCTAGCTTAGTGTTGGGAATCTACTTCTCTTAGGAATTGTAGTTCCTGAAATACAACGGCGGATTTGTAGTATCCTCTGAGCGTAGTAA-TTTTTTTCTCGCTTTTGTTAGGTGCTA-TAAC--TCCCAGCCGCTAAA-CCCCCAA-TTTTTT-GTGGTTGACCTCGGATCAGGTAGGAATACCCGCTGAACTTAA------TG-CCCCGACCTTCCCCTCTATTTACTAT--ACCAACCGACC-TACCCTGGACGC--GTCCCAAACT-CAATGGCCCCTGATTT-CTACCCCACATCC-T----------TCGAAAGC--TGTGCGCCCAAGAA---GCGGCGGCAGCAGCAACAGCGACAACAGATT------CATT-CGA----AGTCGT-CGCTTCATCGTCATGACTGCCGTCGTA---ACTCATGTAAATCA-------AGGTTCTCTAGCTAACGGGTCTTTTTTTCTCTGCCAATAGGTTCACCTTCAGACCGGTCAGTGCGTAAGT--------AACATGCCAAA-TCCCGCGATGTAGCGCGTTCGAAACACCAAAGCTCACAATCATGAACAGGGTAACCAAATTGGTGCTGCCTTCTGGTATGTAATCTG-TCTGCCTCG-----------------------------ACACGGCCTTAATACGACGTTT--TTC---GTACCTG-CACGACGG-C----CCCG---ATCAG-TGAATTAGGTCA-AGATA----------CAGGGA-ACATGATGCTAAT-AGGTCATTTATAGG--CAAACCATCTCTGGCGAGCACGGT-----CTCGACAGCAATGGAGTGTATGTACTATTTTCAAT-TCCTCCTGCTTCC------TGTTG-AGCTTGT-----AGGCTGAC--TCG-ATGGCCAT-T-TAGCTACAACGGTACCTCCGAGCTCCAGCTCG--AGCGTATGAGCGTCTACTTCAACGAGGCTTCCGGCAACAAGTACGTTCCTCGTGCC--GTCCTCGTCGATC--TCGAGCCC--------GGTACCATGGATGCCG--TCCGCGCCG-GTCCCTTCGGCCAGCTCTTCCGCCCTGA--CAACTTCGTCTTCGGTAAGGTTAGT--CATTT----------------ATTGATT-CC-CAT---------CAT-------CATCCCCC----------TTC-----AC-TTCAGCAT---C--ATA-A---TTTT-CAACC-TACATGTT---GA----AAAT--TA-TTTTC-GC--TC---C-TTCCA-CAC--TTTTT--TC----GC-TGGT--TACCCCGCC-GC----GAGGCA--CCCGCACG--ACCCCGCGGT--G------CAAACGAAAAA--TTTCTTA--TCACA-GCCCC--ACC---T---TGCA-CAA-------GCA--------A-CCATGC-AT---------------TGCTCATGAGAC--CC----------ACTTT--GTGAACAA--------TTGC-TAA---TGCCTTCAT--AC-AGGAAGCCG-CCGAGCTCGGT-AAGGGTTCCTT-CAAGTACGCC-TGGGTTCTTGACAAG-----------------CTC-AAGGCCGAGCGTGAGC------GTGGTATCACCATC-GATATCGCTCTCT--GGAAGTTCGAGACCAAC-GAGTACAATGT-CACCGTCATT-GGTTAGTACCACTCC-ACCT--AT-------G--CCAT-GTGCT---GCTCCA-TAAGAC---ACTT-GACTAACCCT-GCTTCACAGACGCTCCC-GGTCAC-CGTGATTTCA-TCAAGAACATG
>Neopestalotiopsis haikouensis SAUCC212272 
TCTCCGTTGGTGAACCAGCGGAGGGATCATTATAGAGTTTT----CTAAAC-TCCCAACCCA-TGTGAACTTACCTTTTGTTGCCTCGGCAGAAGTT----------------------------------------------------ATAGGTCTTCTTA---------TAGCTG----C---------------------------TGCCGGTGGACCATTAAACTCTTGTTATTTTAT-GTAATCTGAGCGTCTTATTTTAATAAGTCAAAACTTTCAACAACGGATCTCTTGGTTCTGGCATCGATGAAGAACGCAGCGAAATGCGATAAGTAATGTGAATTGCAGAATTCAGTGAATCATCGAATCTTTGAACGCACATTGCGCCCATTAGTATTCTAGTGGGCATGCCTGTTCGAGCGTCATTTCAACCCTTAAGCCTAGCTTAGTGTTGGGAATCTACTTCTCTTAGGAATTGTAGTTCCTGAAATACAACGGCGGATTTGTAGTATCCTCTGAGCGTAGTAA-TTTTTTTCTCGCTTTTGTTAGGTGCTA-TAAC--TCCCAGCCGCTAAA-CCCCCAA-TTTTTT-GTGGTTGACCTCGGATCAGGTAGGAATACCCGCTGAACTTAA------TGCCCCCGACCTTCCCCTCTATTTACTAT--ACCAACCGACC-TACCCTGGACGC--GTCCCAAACT-CAATGGCCCCTGATTT-CTACCCCACATCC-T----------TCGAAAGC--TGTGCGCCCAAGAA---GCGGCGGCAGCAGCAACAGCGACAACAGATT------CATT-CGA----AGTCGT-CGCTTCATCGTCATGACTGCCGTCGTA---ACTCATGTAAATCA-------AGGTTCTCTAGCTAACGGGTCTTTTTTTCTCTGCCAATAGGTTCACCTTCAGACCGGTCAGTGCGTAAGT--------AACATGCCAAA-TCCCGCGATGTAGCGCGTTCGAAACACCAAAGCTCACAATCATGAACAGGGTAACCAAATTGGTGCTGCCTTCTGGTATGTAATCTG-TCTGCCTCG-----------------------------ACACGGCCTTAATACGACGTTT--TTC---GTACCTG-CACGACGG-C----CCCG---ATCAG-TGAATTAGGTCA-AGATA----------CAGGGA-ACATGATGCTAAT-AGGTCATTTATAGG--CAAACCATCTCTGGCGAGCACGGT-----CTCGACAGCAATGGAGTGTATGTACTATTTTCAAT-TCCTCCTGCTTCC------TGTTG-AGCTTGT-----AGGCTGAC--TCG-ATGGCCAT-T-TAGCTACAACGGTACCTCCGAGCTCCAGCTCG--AGCGTATGAGCGTCTACTTCAACGAGGCTTCCGGCAACAAGTACGTTCCTCGTGCC--GTCCTCGTCGATC--TCGAGCCC--------GGTACCATGGATGCCG--TCCGCGCCG-GTCCCTTCGGCCAGCTCTTCCGCCCTGA--CAACTTCGTCTTCGGTAAGGTTAGT--CATTT----------------ATTGATT-CC-CAT---------CAT-------CATCCCCC----------TTC-----AC-TTCAGCAT---C--ATA-A---TTTT-CAACC-TACATGTT---GA----AAAT--TA-TTTTC-GC--TC---C-TTCCA-CAC--TTTTT--TC----GC-TGGT--TACCCCGCC-GC----GAGGCA--CCCGCACG--ACCCCGCGGT--G------CAAACGAAAAA--TTTCTTA--TCACA-GCCCC--ACC---T---TGCA-CAA-------GCA--------A-CCATGC-AT---------------TGCTCATGAGAC--CC----------ACTTT--GTGAACAA--------TTGC-TAA---TGCCTTCAT--AC-AGGAAGCCG-CCGAGCTCGGT-AAGGGTTCCTT-CAAGTACGCC-TGGGTTCTTGACAAG-----------------CTC-AAGGCCGAGCGTGAGC------GTGGTATCACCATC-GATATCGCTCTCT--GGAAGTTCGAGACCAAC-GAGTACAATGT-CACCGTCATT-GGTTAGTACCACTCC-ACCT--AT-------G--CCAT-GTGCT---GCTCCA-TAAGAC---ACTT-GACTAACCCT-GCTTCACAGACGCTCCC-GGTCAC-CGTGATTTCA-TCAAGAACATG
>Pestalotiopsis licualacola SAUCC210087 
TCTCCGTTGGTGAACCAGCGGAGGGATCATTATAGAGTTTT----CTAAAC-TCCCAACCCA-TGTGAACTTACCAT-TGTTGCCTCGGCAGAAGCTGCTCGGTATACCCTACCTTGGAACGGCCTACCCTGTAGCGCCTTACCCTGGAACGGCTTACCCTG---------CAACGG----C---------------------------TGCCGGTGGACTACCAAACTCTTGTTATTTTATTGTAATCTGAGCGTCTTATTTTAATAAGTCAAAACTTTCAACAACGGATCTCTTGGTTCTGGCATCGATGAAGAACGCAGCGAAATGCGATAAGTAATGTGAATTGCAGAATTCAGTGAATCATCGAATCTTTGAACGCACATTGCGCCCATTAGTATTCTAGTGGGCATGCCTGTTCGAGCGTCATTTCAACCCTTAAGCCTAGCTTAGTGTTGGGAGCCTACTGCTTTTGCTAGTTGTAGCTCCTGAAATACAACGGCGGATCTGCGATATCCTCTGAGCGTAGTAA-TTTTTATCTCGCTTTTGACTGGAGTTG-CAGCGTCTTTAGCCGCTAAACCCCCCAA-TTTTTA-ATGGTTGACCTCGGATCAGGTAGGAATACCCGCTGAACTTAA--CACGTCCCCCCGACCTTCCCCTCTATTTACTAT------ACCGACC-TACCCTGGACGC--GTCCCAAACT-CAATGGCCCCCTGATTTCTACCCCACATCCTC--------GCGAGAAAGCTGTGTGCGCCCGAGAA------------GAGGA---AGCAGCAGCAGATT------CATC-CCA----ACTCGCGCCCGTTTTCG----ATCTGCCATCGTG---ATGCTA------CA-------GGGATATCTAGCTAACCCGTC-TCTTTTCCCTGTCGATAGGTTCACCTCCAGACCGGTCAATGCGTAAGT---------ACATGCCAAA-TCCCGCGA--TAGCGTGCCCAAAACACCAAAGCTCACATTCACGAACAGGGTAACCAAATTGGTGCTGCCTTCTGGTATGTAGTCCA-TCTACCTCG-----------------------------ACAC-GCCTCAATACGACACCC--TCC---GCAACTC-GACGACGG-C-ATTCTCG---GCTAC-TTGGTTGGAACC---AAA----------CGAAAG-ACTTGATACTGAC-CGGTCTCTGATAGG--CAAACCATCTCTGGCGAGCACGGT-----CTCGACAGCAATGGAGTGTACGTACCGTTTCCTTG-GCTACTTGCTTTC------CCACG-AACATGT-----TAGCTAACACTCG--TGCTTGC-T-CAGCTACAACGGCACCTCGGAGCTCCAGCTCG--AGCGCATGAGCGTCTACTTCAACGAGGCTTCCGGCAACAAGTACGTTCCTCGTGCT--GTCCTCGTCGATC--TCGAGCCT--------GGTACCATGGACGCCG--TCCGCGCCG-GTCCTTTCGGCCAGCTCTTCCGCCCTGA--CAACTTCGTCTTCGGTAAGGTTAGT--CAT------------------GCTCACATCC-CAT---------CAT-----------CCTC----------ATC-----ATCATCATCGC---CTCGCAAACATTTTC-CAACC---GGTGCC---GA----AATT-CTG-TTTTC-GC--AC---CTGCCCA------TTTTT--CC----AGACACT--TACCCCGCC------------------GCACG--ACCCCGCGGT--G------CAAACGAAAAA--TTTCTTATCTCACA-GCCCC--ACT---T---CACA-CAACATTTTGGCA--------G-CCACGC-AC---------------TTTGCAT--GAC--CC----------ACAAT--G--AACAA--------TTGC-TGA---CCCCGCCAA--AT-AGGAAGCCG-CCGAGCTCGGA-AAGGGTTCCTT-CAAGTACGCA-TGGGTTCTTGACAAG-----------------CTC-AAGGCCGAGCGTGAGC------GTGGTATCACCATT-GATATCGCTCTCT--GGAAGTTCGAGACCAAC-GAGTACAATGT-CACCGTCATT-GGTTAGTATCCCTGT-CCAT--AG-------AAAGTATCATG-T---GTCCGA----------ACTCAGACTAACATC-GCAATACAGACGCTCCC-GGTCAC-CGTGATTTCA-TCAAGAACATG
>Pestalotiopsis licualacola SAUCC210088 
TCTCCGTTGGTGAACCAGCGGAGGGATCATTATAGAGTTTT----CTAAAC-TCCCAACCCA-TGTGAACTTACCAT-TGTTGCCTCGGCAGAAGCTGCTCGGTATACCCTACCTTGGAACGGCCTACCCTGTAGCGCCTTACCCTGGAACGGCTTACCCTG---------CAACGG----C---------------------------TGCCGGTGGACTACCAAACTCTTGTTATTTTATTGTAATCTGAGCGTCTTATTTTAATAAGTCAAAACTTTCAACAACGGATCTCTTGGTTCTGGCATCGATGAAGAACGCAGCGAAATGCGATAAGTAATGTGAATTGCAGAATTCAGTGAATCATCGAATCTTTGAACGCACATTGCGCCCATTAGTATTCTAGTGGGCATGCCTGTTCGAGCGTCATTTCAACCCTTAAGCCTAGCTTAGTGTTGGGAGCCTACTGCTTTTGCTAGTTGTAGCTCCTGAAATACAACGGCGGATCTGCGATATCCTCTGAGCGTAGTAA-TTTTTATCTCGCTTTTGACTGGAGTTG-CAGCGTCTTTAGCCGCTAAACCCCCCAA-TTTTTA-ATGGTTGACCTCGGATCAGGTAGGAATACCCGCTGAACTTAA-------------GACCTTCCCCTCTATTTACTAT------ACCGACC-TACCCTGGACGC--GTCCCAAACT-CAATGGCCCCCTGATTTCTACCCCACATCCTC--------GCGAGAAAGCTGTGTGCGCCCGAGAA------------GAGGA---AGCAGCAGCAGATT------CATC-CCA----ACTCGCGCCCGTTTTCG----ATCTGCCATCGTG---ATGCTA------CA-------GGGATATCTAGCTAACCCGTC-TCTTTTCCCTGTCGATAGGTTCACCTCCAGACCGGTCAATGCGTAAGT---------ACATGCCAAA-TCCCGCGA--TAGCGTGCCCAAAACACCAAAGCTCACATTCACGAACAGGGTAACCAAATTGGTGCTGCCTTCTGGTATGTAGTCCA-TCTACCTCG-----------------------------ACAC-GCCTCAATACGACACCC--TCC---GCAACTC-GACGACGG-C-ATTCTCG---GCTAC-TTGGTTGGAACC---AAA----------CGAAAG-ACTTGATACTGAC-CGGTCTCTGATAGG--CAAACCATCTCTGGCGAGCACGGT-----CTCGACAGCAATGGAGTGTACGTACCGTTTCCTTG-GCTACTTGCTTTC------CCACG-AACATGT-----TAGCTAACACTCG--TGCTTGC-T-CAGCTACAACGGCACCTCGGAGCTCCAGCTCG--AGCGCATGAGCGTCTACTTCAACGAGGCTTCCGGCAACAAGTACGTTCCTCGTGCT--GTCCTCGTCGATC--TCGAGCCT--------GGTACCATGGACGCCG--TCCGCGCCG-GTCCTTTCGGCCAGCTCTTCCGCCCTGA--CAACTTCGTCTTCGGTAAGGTTAGT--CAT------------------GCTCACATCC-CAT---------CAT-----------CCTC----------ATC-----ATCATCATCGC---CTCGCAAACATTTTC-CAACC---GGTGCC---GA----AATT-CTG-TTTTC-GC--AC---CTGCCCA------TTTTT--CC----AGACACT--TACCCCGCC------------------GCACG--ACCCCGCGGT--G------CAAACGAAAAA--TTTCTTATCTCACA-GCCCC--ACT---T---CACA-CAACATTTTGGCA--------G-CCACGC-AC---------------TTTGCAT--GAC--CC----------ACAAT--G--AACAA--------TTGC-TGA---CCCCGCCAA--AT-AGGAAGCCG-CCGAGCTCGGA-AAGGGTTCCTT-CAAGTACGCA-TGGGTTCTTGACAAG-----------------CTC-AAGGCCGAGCGTGAGC------GTGGTATCACCATT-GATATCGCTCTCT--GGAAGTTCGAGACCAAC-GAGTACAATGT-CACCGTCATT-GGTTAGTATCCCTGT-CCAT--AG-------AAAGTATCATG-T---GTCCGA----------ACTCAGACTAACATC-GCAATACAGACGCTCCC-GGTCAC-CGTGATTTCA-TCAAGAACATG
>Neopestalotiopsis piceana SAUCC210112 
TCTCCGTTGGTGAACCAGCGGAGGGATCATTATAGAGTTTT----CTAAAC-TCCCAACCCA-TGTGAACTTACCTTTTGTTGCCTCGGCAGGAGTT----------------------------------------------------ATAGGTCTTCTTA---------TAGCTG----C---------------------------TGCCGGTGGACCATTAAACTCTTGTTATTTTAT-GTAATCTGAGCGTCTTATTTTAATAAGTCAAAACTTTCAACAACGGATCTCTTGGTTCTGGCATCGATGAAGAACGCAGCGAAATGCGATAAGTAATGTGAATTGCAGAATTCAGTGAATCATCGAATCTTTGAACGCACATTGCGCCCATTAGTATTCTAGTGGGCATGCCTGTTCGAGCGTCATTTCAACCCTTAAGCCTAGCTTAGTGTTGGGAATCTACTTCTTT--ATAGTTGTAGTTCCTGAAATACAACGGCGGATTTGTAGTATCCTCTGAGCGTAGTAA-TTTTTTTCTCGCTTTTGTTAGGTGCTA-TAAC--TCCCAGCCGCTAAA-CCCCCAA-TTTTTT-GTGGTTGACCTCGGATCAGGTAGGAATACCCGCTGAACTTAA-----CTGCCCCCGACCTTCCCCTCTATTTACTAT--ACCAACCGACC-TACCCTGGACGC--GTCCCAAACT-CAATGGCCCCTGATTT-CTACCCCACATCC-T----------TCGAAAGC--TGTGCGCCCAAGAA---GCGGCGGCAGCAGCAACAGCGACAACAGATT------CATT-CGA----AGTCGT-CGCTTCATCGTCATGACTGCCGTCGTA---ACTCATGTAAATCA-------AGGTTCTCTAGCTAACGGGTCTTTTTTTCTCTGCCAATAGGTTCACCTTCAGACCGGTCAGTGCGTAAGT--------AACATGCCAAA-TCCCGCGATGTAGCGCGTTCGAAACACCAAAGCTCACAATCATGAACAGGGTAACCAAATTGGTGCTGCCTTCTGGTATGTAATCTG-TCTGCCTCG-----------------------------ACACGGCCTTAATACGACGTTT--TTC---GTGCCTG-CACGACGG-C----CCCG---ATCAG-TGAATTAGGTCA-AGATA----------CAGGGA-ACATGATGCTAAT-AGGTCATTTATAGG--CAAACCATCTCTGGCGAGCACGGT-----CTCGACAGCAATGGAGTGTATGTACTATTTTCAAT-TCCTCCTGCTTCC------TGTTG-AGCTTGT-----AGGCTGAC--TCG-ATGGCCAT-T-TAGCTACAACGGTACCTCCGAGCTCCAGCTCG--AGCGTATGAGCGTCTACTTCAACGAGGCTTCCGGCAACAAGTACGTTCCTCGTGCC--GTCCTCGTCGATC--TCGAGCCC--------GGTACCATGGATGCCG--TCCGCGCCG-GTCCCTTCGGCCAGCTCTTCCGCCCTGA--CAACTTCGTCTTCGGTAAGGTTAGT--CATTT----------------ATTGATT-CC-CAT---------CAT-------CATCCCCC----------TTC-----AC-TTCAGCAT---C--ATA-A---TTTT-CAACC-TACGTGTT---GA----AAAT--TA-TTTTC-GC--TC---C-TTCCA-CAC--TTTTG--TC----GC-TGGT--TACCCCGCC-GC----GAGGCA--CCCGCACG--ACCCCGCGGT--G------CAAACGAAAAA--TTTCTTA--TCACA-GCCCC--ACC---T---TGCA-CAA-------GCA--------A-CCATGC-AT---------------TGCTCATGAGAC--CC----------ACTTT--G--AACAA--------TTGC-TAA---TGCCTTCAT--AC-AGGAAGCCG-CCGAGCTCGGT-AAGGGTTCCTT-CAAGTACGCC-TGGGTTCTTGACAAG-----------------CTC-AAGGCCGAGCGTGAGC------GTGGTATCACCATC-GATATCGCTCTCT--GGAAGTTCGAGACCAAC-GAGTACAATGT-CACCGTCATT-GGTTAGTACCCCTCC-ACCT--AT-------G--CCAT-GTGCT---GCTCCA-TAAGAC---ACTT-GACTAACCTT-GCTTCATAGACGCTCCC-GGTCAC-CGTGATTTCA-TCAAGAACATG
>Neopestalotiopsis piceana SAUCC210113 
TCTCCGTTGGTGAACCAGCGGAGGGATCATTATAGAGTTTT----CTAAAC-TCCCAACCCA-TGTGAACTTACCTTTTGTTGCCTCGGCAGGAGTT----------------------------------------------------ATAGGTCTTCTTA---------TAGCTG----C---------------------------TGCCGGTGGACCATTAAACTCTTGTTATTTTAT-GTAATCTGAGCGTCTTATTTTAATAAGTCAAAACTTTCAACAACGGATCTCTTGGTTCTGGCATCGATGAAGAACGCAGCGAAATGCGATAAGTAATGTGAATTGCAGAATTCAGTGAATCATCGAATCTTTGAACGCACATTGCGCCCATTAGTATTCTAGTGGGCATGCCTGTTCGAGCGTCATTTCAACCCTTAAGCCTAGCTTAGTGTTGGGAATCTACTTCTTT--ATAGTTGTAGTTCCTGAAATACAACGGCGGATTTGTAGTATCCTCTGAGCGTAGTAA-TTTTTTTCTCGCTTTTGTTAGGTGCTA-TAAC--TCCCAGCCGCTAAA-CCCCCAA-TTTTTT-GTGGTTGACCTCGGATCAGGTAGGAATACCCGCTGAACTTAA-----CTGCCCCCGACCTTCCCCTCTATTTACTAT--ACCAACCGACC-TACCCTGGACGC--GTCCCAAACT-CAATGGCCCCTGATTT-CTACCCCACATCC-T----------TCGAAAGC--TGTGCGCCCAAGAA---GCGGCGGCAGCAGCAACAGCGACAACAGATT------CATT-CGA----AGTCGT-CGCTTCATCGTCATGACTGCCGTCGTA---ACTCATGTAAATCA-------AGGTTCTCTAGCTAACGGGTCTTTTTTTCTCTGCCAATAGGTTCACCTTCAGACCGGTCAGTGCGTAAGT--------AACATGCCAAA-TCCCGCGATGTAGCGCGTTCGAAACACCAAAGCTCACAATCATGAACAGGGTAACCAAATTGGTGCTGCCTTCTGGTATGTAATCTG-TCTGCCTCG-----------------------------ACACGGCCTTAATACGACGTTT--TTC---GTGCCTG-CACGACGG-C----CCCG---ATCAG-TGAATTAGGTCA-AGATA----------CAGGGA-ACATGATGCTAAT-AGGTCATTTATAGG--CAAACCATCTCTGGCGAGCACGGT-----CTCGACAGCAATGGAGTGTATGTACTATTTTCAAT-TCCTCCTGCTTCC------TGTTG-AGCTTGT-----AGGCTGAC--TCG-ATGGCCAT-T-TAGCTACAACGGTACCTCCGAGCTCCAGCTCG--AGCGTATGAGCGTCTACTTCAACGAGGCTTCCGGCAACAAGTACGTTCCTCGTGCC--GTCCTCGTCGATC--TCGAGCCC--------GGTACCATGGATGCCG--TCCGCGCCG-GTCCCTTCGGCCAGCTCTTCCGCCCTGA--CAACTTCGTCTTCGGTAAGGTTAGT--CATTT----------------ATTGATT-CC-CAT---------CAT-------CATCCCCC----------TTC-----AC-TTCAGCAT---C--ATA-A---TTTT-CAACC-TACGTGTT---GA----AAAT--TA-TTTTC-GC--TC---C-TTCCA-CAC--TTTTG--TC----GC-TGGT--TACCCCGCC-GC----GAGGCA--CCCGCACG--ACCCCGCGGT--G------CAAACGAAAAA--TTTCTTA--TCACA-GCCCC--ACC---T---TGCA-CAA-------GCA--------A-CCATGC-AT---------------TGCTCATGAGAC--CC----------ACTTT--G--AACAA--------TTGC-TAA---TGCCTTCAT--AC-AGGAAGCCG-CCGAGCTCGGT-AAGGGTTCCTT-CAAGTACGCC-TGGGTTCTTGACAAG-----------------CTC-AAGGCCGAGCGTGAGC------GTGGTATCACCATC-GATATCGCTCTCT--GGAAGTTCGAGACCAAC-GAGTACAATGT-CACCGTCATT-GGTTAGTACCCCTCC-ACCT--AT-------G--CCAT-GTGCT---GCTCCA-TAAGAC---ACTT-GACTAACCTT-GCTTCATAGACGCTCCC-GGTCAC-CGTGATTTCA-TCAAGAACATG
